# Supplementary material for: A Systems Biology Approach Investigating the Effect of Probiotics on the Vaginal Microbiome and Host Responses in a Double Blind, Placebo-Controlled Clinical Trial of Post-Menopausal Women
Source: PLoS One. 2014 Aug 15;9(8):e104511. doi: 10.1371/journal.pone.0104511 (PMC4134203; doi:10.1371/journal.pone.0104511)
Supplement: Table S1 — Taxonomic assignments of OTUs. The OTU number, the assigned taxonomy and the OTU seed sequence are presented. (XLSX) [file pone.0104511.s009.xlsx]

## Sheet: td_OTU_tag_mapped_RDPlineage.tx
	OTU Number	Assigned Taxonomy	OTU Seed Sequence
	0	Bacteria;Actinobacteria;Actinobacteria;Bifidobacteriales;Bifidobacteriaceae;Gardnerella;vaginalis	TGGGCTTGACATGTGCCTGTCGACTGCAGAGATGTGGTTTCTTCGGGGCAGGTTCACAGGTGGTGCATGGTC
	1	Bacteria;Firmicutes;Bacilli;Lactobacillales;Lactobacillaceae;Lactobacillus;iners	AGGTCTTGACATCCATAGCCAGTCTAAGAGATTAGATGTTCTTCGGGGACTATGAGACAGGTGGTGCATGGCT
	2	Bacteria;Actinobacteria;Actinobacteria;Coriobacteriales;Coriobacteriaceae;Atopobium;vaginae	AGGGCTTGACATTTAGGTGAAGCAGTGGAAACACTGTGGCCGAAAGGAGCCTAAACAGGTGGTGCATGGCT
	3	Bacteria;Firmicutes;Bacilli;Lactobacillales;Lactobacillaceae;Lactobacillus;gasseri/johnsonii	AGGTCTTGACATCCAGTGCAAACCTAAGAGATTAGGTGTTCCCTTCGGGGACGCTGAGACAGGTGGTGCATGGCT
	4	Bacteria;Bacteroidetes;Bacteroidia;Bacteroidales;Prevotellaceae;Prevotella;unclassified	CGGCTTGAACTGCCAGCGAACGATACAGAGATGTTGAGGCCTTCGGGGCGCTGGTGGAGGTGCTGCATGGTT
	5	Bacteria;Firmicutes;Clostridia;Clostridiales;Clostridiales_IncertaeSedisXI;Finegoldia;magna	AGGGCTTGACATGTGGGTGAAAGGTATAGAGATATACCCCTCTCTTTATGAGACATCCATACAGGTGGTGCATGGTT
	6	Bacteria;Proteobacteria;Epsilonproteobacteria;Campylobacterales;Campylobacteraceae;Campylobacter;ureolyticus	TGGACTTGACATCCTAAAAACATCTAAGAGATTAGAAAGTGCTAGTTTACTAGAATTTAGTGACAGGTGCTGCACGGCT
	7	Bacteria;Firmicutes;Bacilli;Lactobacillales;Streptococcaceae;Streptococcus;agalactiae	AGGTCTTGACATCCTTCTGACCGGCCTAGAGATAGGCTTTCTCTTCGGAGCAGAAGTGACAGGTGGTGCATGGTT
	8	Bacteria;Firmicutes;Clostridia;Clostridiales;Clostridiales_IncertaeSedisXI;Anaerococcus;tetradius	AAGTCTTGACATATTACGGCGGGAGCTAGAGATAGTTCCTTACTTCTTCGGAAGACTGTAATACAGGTGGTGCATGGTT
	9	Bacteria;Firmicutes;Bacilli;Lactobacillales;Streptococcaceae;Streptococcus;angionosus_group	AGGTCTTGACATCCCAGTGACTGCCCTAGAGATAGGGTTTCCTTCGGGGCACTGGTGACAGGTGGTGCATGGTT
	10	Bacteria;Firmicutes;Negativicutes;Selenomonadales;Veillonellaceae;Dialister;propionicifaciens	AGGTCTTGACATTGATCGCAATTTTCAGAAATGAGAAGTTCTCCTTCGGGAGACGAGAAAACAGGTGGTGCACGGCT
	11	Bacteria;Proteobacteria;Gammaproteobacteria;Enterobacteriales;Enterobacteriaceae;unclassified;unclassified	TGGTCTTGACATCCACGGAAGTTTTCAGAGATGAGAATGTGCCTTCGGGAACCGTGAGACAGGTGCTGCATGGCT
	12	Bacteria;Firmicutes;Bacilli;Lactobacillales;Lactobacillaceae;Lactobacillus;rhamnosus_GR-1	AGGTCTTGACATCTTTTGATCACCTGAGAGATCAGGTTTCCCCTTCGGGGGCAAAATGACAGGTGGTGCATGGTT
	13	Bacteria;Actinobacteria;Actinobacteria;Bifidobacteriales;Bifidobacteriaceae;Gardnerella;vaginalis	TGGCTTGACATGTGCCTGATGACTGCAGAGATGTGGTTTCCTTTCGGGGCAGGTTCACAGGTGGTGCATGGTC
	14	Bacteria;Proteobacteria;Gammaproteobacteria;Pseudomonadales;Moraxellaceae;Acinetobacter;unclassified	TGGTCTTGACATAGTAAGAACTTTCCAGAGATGGATTGGTGCCTTCGGGAACTTACATACAGGTGCTGCATGGCT
	15	Bacteria;Firmicutes;Clostridia;Clostridiales;Clostridiales_IncertaeSedisXI;Peptoniphilus;harei	AGGGCTTGACATACTGAGGACCGGTATAGAGATATACCCTCTTCTTCGGAAGCCTCAATACAGGTGGTGCATGGTT
	16	Bacteria;Actinobacteria;Actinobacteria;Bifidobacteriales;Bifidobacteriaceae;Bifidobacterium;unclassified	TGGCTTGACATGTTCCCGACAGCCGTAGAGATATGGCCTCCTTCGGGGCGGGTTCACAGGTGGTGCATGGTC
	17	Bacteria;Actinobacteria;Actinobacteria;Actinomycetales;Corynebacteriaceae;Corynebacterium;pseudogenitalium	TGGCTTGACATGTAGCGGATCGCCGCAGAGATGTGGTTTCCCTTGTGGTCGCTATACAGGTGGTGCATGGTT
	18	Bacteria;Actinobacteria;Actinobacteria;Actinomycetales;Actinomycetaceae;Varibaculum;cambriense	AAGGCTTGACATGCACTGGACCGATCCAGAGATGGGTTTTCCTTTTTGGCTGGTGTGCAGGTGGTGCATGGTT
	19	Bacteria;Proteobacteria;Gammaproteobacteria;unclassified;unclassified;unclassified;unclassified	TGGCCTTGACATACTAGAAACTTTCCAGAGATGGATTGGTGCCTTCGGGAATCTAGATACAGGTGCTGCATGGCT
	20	Bacteria;Actinobacteria;Actinobacteria;Bifidobacteriales;Bifidobacteriaceae;unclassified;unclassified	AAGACTTGACATGTTAACGATGGCCTCAGAGATGGGGTGTCTCTTCGGAGCGTTTTCACAGGTGGTGCATGGTC
	21	Bacteria;Bacteroidetes;Flavobacteria;Flavobacteriales;Flavobacteriaceae;unclassified;unclassified	AAGACTTAAATGGGAATTGACAGCTTTAGAAATAGAGCTTTCTTCGGACAATTTTCAAGGTGCTGCATGGTT
	22	Bacteria; Bacteroidetes; Bacteroidia; Bacteroidales; Bacteroidaceae; Bacteroides;coagulans	AGGGCTTGACATATATATGAGGGGACATAGAGATATGAAACCAGTAAGAGCTTGCTCTTAACATATATACAGGTGGTGCATGGTT
	23	Bacteria;Firmicutes;Bacilli;Lactobacillales;Lactobacillaceae;Lactobacillus;reuteri_RC-14	AGGTCTTGACATCTTGCGCTAACCTTAGAGATAAGGCGTTCCTTCGGGGACGCAATGACAGGTGGTGCATGGTC
	24	Bacteria;Firmicutes;Negativicutes;Selenomonadales;Veillonellaceae;Veillonella;unclassified	AGGTCTTGACATTGATGGACAGAACCAGAGATGGTTCCTCTTCTTCGGAAGCCAGAAAACAGGTGGTGCACGGTT
	25	Bacteria;Actinobacteria;Actinobacteria;Bifidobacteriales;Bifidobacteriaceae;Gardnerella;vaginalis	TGGGCTTGACATGTGCCTGTCGACTGCAGAGATGTGGTTTCCTTCGGGCAGGTTCACAGGTGGTGCATGGTC
	26	Bacteria;Proteobacteria;Alphaproteobacteria;Caulobacterales;Caulobacteraceae;unclassified;unclassified	ACCTTTTGACATGCCCGGACCGCCACAGAGATGTGGCTTTCTCTTCGGAGACTGGGACACAGGTGCTGCATGGCT
	27	Bacteria;Firmicutes;Clostridia;Clostridiales;Clostridiales_IncertaeSedisXI;unclassified;unclassified	AGGGCTTGACATATACATGATAGAACCTAGAGATAGGGAAAAGGAGGAAACTTGTTTCCTACATGTATACAGGTGGTGCATGGTT
	28	Bacteria;Firmicutes;Clostridia;Clostridiales;Clostridiales_IncertaeSedisXI;Anaerococcus;unclassified	AAGTCTTGACATAATACGGAGGGAATTAGAGATAGTTTCTTAAGACTTCGGTCTACTGTATTACAGGTGGTGCATGGTT
	29	Bacteria;Firmicutes;Negativicutes;Selenomonadales;Veillonellaceae;Dialister;micraerophilus	AAGTCTTGACATTGATCGCCATTCCAAGAGATTGGAAGTTCTCCTTCGGGAGACGAGAAAACAGGTGGTGCACGGCT
	30	Bacteria;Actinobacteria;Actinobacteria;Actinomycetales;Propionibacteriaceae;Propionimicrobium;lymphophilum	TGGGTTTGAAATATACCGGAAACGTCTAGAGATAGGCGCCCCGTAAGGTCGGTATACAGGTGGTGCATGGCT
	31	Bacteria;Bacteroidetes;Bacteroidia;Bacteroidales;Porphyromonadaceae;Porphyromonas;unclassified	CGGGATTGAAATGTAGATGCATGAGGCTGAGAGGTCTCTTCTTCGGGGCTTCTATGTAGGTGCTGCATGGTT
	32	Bacteria;Firmicutes;Clostridia;Clostridiales;Clostridiales_IncertaeSedisXI;Peptoniphilus;duerdenii	AGGGCTTGACATACTGAGGACGTACTTAGAGATAAGTATTCTCCTTCGGGAGCCTCAATACAGGTGGTGCATGGTT
	33	Bacteria;Proteobacteria;Alphaproteobacteria;Sphingomonadales;Erythrobacteraceae;unclassified;unclassified	AGCCTTTGACATCCTAGGACGGCTTCTGGAGACAGATTCCTTCCTTCGGGGACCTAGAGACAGGTGCTGCATGGCT
	34	Bacteria;Firmicutes;Clostridia;Clostridiales;Clostridiales_IncertaeSedisXI;unclassified;unclassified	AGGACTTGACATATACATGATAGAACCTAGAGATAGGGGAAAGGATGGAACTTGTTCCATACATGTATACAGGTGGTGCATGGTT
	35	Bacteria;Firmicutes;Clostridia;Clostridiales;Clostridiales_IncertaeSedisXI;Anaerococcus;hydrogenalis/asaccharolyticus	AAGTCTTGACATATTTCGGAGGGAATTAGAGATAATTCCTTACGACTTCGGTCGACTGAAATACAGGTGGTGCATGGTT
	36	Bacteria;Proteobacteria;Alphaproteobacteria;Sphingomonadales;Sphingomonadaceae;Sphingomonas;unclassified	AGCGTTTGACATGTCCGGACGATTTCCAGAGATGGATTTCTTCCTTCGGGGACTGGAACACAGGTGCTGCATGGCT
	37	Bacteria;Fusobacteria;Fusobacteria;Fusobacteriales;Fusobacteriaceae;Fusobacterium;unclassified	AGCGTTTGACATCTTAGGAATGAGACAGAGATGTTTCAGTGTCCCTTCGGGGAAACCTAAAGACAGGTGGTGCATGGCT
	38	Bacteria;Firmicutes;Bacilli;Lactobacillales;Streptococcaceae;Streptococcus;unclassified	AGGTCTTGACATCCCTCTGACCGCTCTAGAGATAGAGTTTTCCTTCGGGACAGAGGTGACAGGTGGTGCATGGTT
	39	Bacteria;Bacteroidetes;Bacteroidia;Bacteroidales;Prevotellaceae;Prevotella;disiens	CGGGCTTGAATTGTAGGAGCACGATACAGAGATGTTGAGGTCCTTCGGGACTCCTATGAAGGTGCTGCATGGTT
	40	Bacteria;Actinobacteria;Actinobacteria;Actinomycetales;Actinomycetaceae;Mobiluncus;curtisii	AAGCTTGACATACACTGCGATGGTTCCAGAGATGGGCCAGCCTCGGGGTGGTGTACAGGTGGTGCATGGTT
	41	Bacteria;Firmicutes;Clostridia;Clostridiales;Clostridiales_IncertaeSedisXI;Anaerococcus;unclassified	AAGTCTTGACATATTACGGCGGAACTTAGAGATAAGTTCTTATGACTTCGGTCAACTGTAATACAGGTGGTGCATGGTT
	42	Bacteria;Firmicutes;Clostridia;Clostridiales;Clostridiales_IncertaeSedisXI;Anaerococcus;unclassified	AAGTCTTGACATAATACGGAGGGAGTTAGAGATAATTGCTTATCACTTCGGTGAGCTGTATTACAGGTGGTGCATGGTT
	43	Bacteria;Deinococcus-Thermus;Deinococci;Deinococcales;Trueperaceae;Truepera;radiovictrix	AGGTCTTGACATCCACGGAACCCTCTAGAGATAGGGGGGTGCTTCGGGGAGCCGTGAGACAGGTGCTGCATGGCT
	44	Bacteria;Firmicutes;Bacilli;Lactobacillales;Lactobacillaceae;Lactobacillus;iners	AGGTCTTGACATCCATAGCCAGTCTAAGAGATTAGATGTTCTTCGGGACGTATGAGACAGGTGGTGCATGGCT
	45	Bacteria;Actinobacteria;Actinobacteria;ActinomycetalesCorynebacteriaceae;Coynebacterium;unclassified	TGGGCTTGACATATAGAGGATCGCTGCAGAGATGTGGTTTCCCTTGTGGCTTCTATACAGGTGGTGCATGGTT
	46	Bacteria;Proteobacteria;Alphaproteobacteria;Sphingomonadales;Sphingomonadaceae;Sphingomonas;unclassified	AGCGTTTGACATGTCCGGACGATTTCGGGAGACCGATCTCTTCCTTCGGGGACTGGAACACAGGTGCTGCATGGCT
	47	Bacteria;Actinobacteria;Actinobacteria;Actinomycetales;Corynebacteriaceae;Corynebacterium;unclassified	TGGGCTTGACATAGGCAGGATGGGCGCAGAGATGTGTCGTCCCTTTGTGGTCTGTTTACAGGTGGTGCATGGTT
	48	Bacteria;Actinobacteria;Actinobacteria;Actinomycetales;Propionibacteriaceae;Propionibacterium;acnes	TGGGTTTGACATGGATCGGGAGTGCTCAGAGATGGGTGTGCCTCTTTTGGGGTCGGTTCACAGGTGGTGCATGGCT
	49	Bacteria;Firmicutes;Clostridia;Clostridiales;Lachnospiraceae;unclassified;unclassified	AAGTCTTGACATCCCGATGCCCGGCTCGTAATGGAGCCTTTTCTTCGGAACATCGGAGACAGGTGGTGCATGGTT
	50	unclassified;unclassified;unclassified;unclassified;unclassified;unclassified;unclassified	AGGGCTTGACATGCCGCGAATCCTCTTGAAAGAGAGGGGTGCCTTCGGGAACGCGGACACAGGTGGTGCATGGCT
	51	Bacteria;Proteobacteria;Alphaproteobacteria;Rhodospirillales;Acetobacteraceae;Roseomonas;cervicalis	AGCCTTGACATGGCCACGACCGGTTCAGAGATGAACTTTTCCCGCAAGGGACGTGGTGCACAGGTGCTGCATGGCT
	52	Bacteria;Bacteroidetes;Bacteroidia;Bacteroidales;Prevotellaceae;Prevotella;bivia	TGGGCTTGAATTGCAGATGAACGATTTAGAGATAATGAGGTCCTCGGGACATCTGTGAAGGTGCTGCATGGTT
	53	Bacteria;Firmicutes;Bacilli;Lactobacillales;Carnobacteriaceae(Aerococcaceae);Granulicatella(Aerococcaceae);unclassified	AAGTCTTGACATCCTTTGACCACTCTAGAGATAGAGCTTTCCTTCGGGGACAAAGTGACAGGTGGTGCATGGTT
	54	Bacteria;Proteobacteria;Alphaproteobacteria;Rhizobiales;Methylobacteriaceae;Methylobacterium;unclassified	ATCCTTTGACATGGCGTGTTACCTGGAGAGATTCAGGGTCCTTCGGGGGCGCGCACACAGGTGCTGCATGCT
	55	Bacteria;Proteobacteria;Alphaproteobacteria;Rhizobiales;unclassified;unclassified;unclassified	AGCCTTGACATCCCGATCGCGGTTACCAGAGATGGTTTCCTTCAGTTAGGCTGGATCGGTGACAGGTGCTGCATGGCT
	56	Bacteria;Firmicutes;Clostridia;Clostridiales;IncertaeSedisXI;Sporobacterium;unclassified	AGGACTTGACATACCAAGGAAAGTTTTTAGAGATAAAAACCCTAGATTTATCTACCTTGGATACAGGTGGTGCATGGTT
	57	unclassified;unclassified;unclassified;unclassified;unclassified;unclassified;unclassified	AAGGCTTGACATATATATGACAGATGTAGAGATACATCATTTCTTCGGAACATATATACAGGTGGTGCATGGTT
	58	Bacteria;Firmicutes;Negativicutes;Selenomonadales;Veillonellaceae;Negativicoccus;unclassified	GGGTCTTGACATTGATCGCCATCCGCAGAGATGCGGAGTTCTCCTTCGGGAGACGAGAAAACAGGTGGTGCACGGCT
	59	Bacteria;Firmicutes;Clostridia;Clostridiales;Clostridiales_IncertaeSedisXI;unclassified;unclassified	AAGTCTTGACATATTACGGCGGAATTTAGAGATAAGTTCCTACTTCTTCGGAAGACTGTAATACAGGTGGTGCATGGTT
	60	Bacteria;Firmicutes;Bacilli;Bacillales;Bacillaceae1;Anoxybacillus;unclassified	AGGTCTTGACATCCCCTGACAACCCGAGAGATCGGGCGTTCCCCCTTCGGGGGGACAGGGTGACAGGTGGTGCATGGTT
	61	Bacteria;Firmicutes;Clostridia;Clostridiales;Clostridiales_IncertaeSedisXI;Peptoniphilus;unclassified	AGGACTTGAAATACTAGCGCCCACTTTAGAGATAAAGTTTTTTCTTCGGAAACGCTAATACAGGTGGTGCATGGTT
	62	Bacteria;Bacteroidetes;Bacteroidia;Bacteroidales;Prevotellaceae;Prevotella;micans	CGGCTTGAACTGCCGGTGAACGATACAGAGATGTTGAGGCCCTTCGGGCGCCGGTGGAGGTGCTGCATGGTT
	63	Bacteria;Bacteroidetes;Bacteroidia;Bacteroidales;Porphyromonadaceae;Porphyromonas;bennonis	CGGGATTGAAATGTATGTGCGCCTCTTGGGAAACCGAGAGGGTTCTCTTCGGAGACACATATGTAGGTGCTGCATGGTT
	64	Bacteria;Proteobacteria;Gammaproteobacteria;Pseudomonadales;Moraxellaceae;Acinetobacter;unclassified	TGGTCTTGACATAGTAAGAACTTTCCAGAGATGGATTGGTGCCTTCGGGAGCTTACATACAGGTGCTGCATGCT
	65	Bacteria;Proteobacteria;Alphaproteobacteria;Sphingomonadales;Sphingomonadaceae;Sphingobium;unclassified	AACGTTTGACATCCCTATCGCGGATCGTGGAGACACTTTCCTTCAGTTCGGCTGGATAGGTGACAGGTGCTGCATGGCT
	66	Bacteria;Actinobacteria;Actinobacteria;Actinomycetales;Corynebacteriaceae;Corynebacterium;unclassified	TGGGCTTGACATACACCAGACCGGGCCAGAGATGGTCTTTCCCTTTGTGGTTGGTGTACAGGTGGTGCATGGTT
	67	Bacteria;Firmicutes;Bacilli;Bacillales;Staphylococcaceae;Staphylococcus;unclassified	AAATCTTGACATCCTTTGACAACTCTAGAGATAGAGCCTTCCCTTCGGGGGACAAAGTGACAGGTGGTGCATGGTT
	68	Bacteria;Actinobacteria;Actinobacteria;Actinomycetales;Actinomycetaceae;Actinobaculum;urinale	AAGGCTTGACATACACTGTGAGCTGCTAGAGATAGTGGTGCATTTGGTTGGTGGTGTACAGGTGGTGCATGGTT
	69	Bacteria;Firmicutes;Clostridia;Clostridiales;Clostridiales_IncertaeSedisXI;Anaerococcus;tetradius	AAGTCTTGACATATTACGGAGGGAATTAGAGATAGTTCCTTACTTCTTCGGAAGACTGTAATACAGGTGGTGCATGGTT
	70	Bacteria;Bacteroidetes;Bacteroidia;Bacteroidales;Prevotellaceae;Prevotella;copri	CGGGCTTGAATTGCAGAGGAAGGATTTGGAGACAATGACGCCTTCGGGGCCTCTGTGAAGGTGCTGCATGGTT
	71	Bacteria;Firmicutes;Bacilli;Bacillales;Bacillales_IncertaeSedisXI;Gemella;unclassified	AAGTCTTGACATACTGTGAGGACACAAGAGATTGTGTTGTTCTGACCTTTGGTTAGACACAGATACAGGTGGTGCATGGTT
	72	Bacteria;Actinobacteria;Actinobacteria;Actinomycetales;Actinomycetaceae;unclassified;unclassified	AAGCTTGACATACACCGGGAGCATGCAGAGATGTGTGTGCCTTTTTGGCTGGTGTACAGGTGGTGCATGGTT
	73	Bacteria;Proteobacteria;Gammaproteobacteria;Xanthomonadales;Xanthomonadaceae;Pseudoxanthomonas;taiwanensis	TGGTCTTGACATCCGCGGAACTGCCCAGAGATGGGCGGGTGCCTTCGGGAGCCGCGAGACAGGTGCTGCATGGCT
	74	Bacteria;Firmicutes;Bacilli;Lactobacillales;Aerococcaceae;Facklamia;hominis	AGGTCTTGACATCTCTTGCATAGCCTAGAGATAGGTGAAGCTTCGGGGCAAGAAGACAGGTGGTGCATGGTT
	75	Bacteria;Fusobacteria;Fusobacteria;Fusobacteriales;Fusobacteriaceae;Fusobacterium;unclassified	AGCGTTTGACATCTTAGGAAAGAGATAGAGATATTTCAGTGTCCCTTCGGGGAAACCTAAAGACAGGTGGTGCATGGCT
	76	Bacteria;Actinobacteria;Actinobacteria;Actinomycetales;Corynebacteriaceae;Corynebacterium;unclassified	TGGGCTTGACATACACCGGATCGCTGCAGAGATGTAGTTTCCCTTGTGGCTGGTGTACAGGTGGTGCATGGTT
	77	Bacteria;Proteobacteria;Gammaproteobacteria;Pseudomonadales;Moraxellaceae;Acinetobacter;unclassified	TGGTCTTGACATAGTAAGAACTTTCCAGAGATGGATTGGTGCCTTCAGGAAATTACATACAGGTGCTGCATGCT
	78	Bacteria;Proteobacteria;Betaproteobacteria;Methylophilales;Methylophilaceae;unclassified;unclassified	TGGCCTTGACATGCCACTAACGAAGCAGAGATGCATTAGGTGCTCGAAAGAGAAAGTGGACACAGGTGCTGCATGGCT
	79	Bacteria;Firmicutes;Clostridia;Clostridiales;Clostridiales_IncertaeSedisXI;Anaerococcus;unclassified	AAGTCTTGACATATTACGGAGGTATGTAGAGATACGTACTTACTTCTTCGGAAGACTGTAATACAGGTGGTGCATGGTT
	80	Bacteria;Proteobacteria;Alphaproteobacteria;Rhodospirillales;Acetobacteraceae;unclassified;unclassified	AGCCTTGACATGGTTCGGACCGGTCCAGAGATGGACTTTCCTAGCAATAGGCCGGACGCACAGGTGCTGCATGGCT
	81	Bacteria;Firmicutes;Bacilli;Lactobacillales;Leuconostocaceae;Weissella;unclassified	AGGTCTTGACATCCCTTGACAACTCCAGAGATGGAGCGTTCCTTCGGGGACAAGGTGACAGGTGGTGCATGGTT
	82	Bacteria;Proteobacteria;Gammaproteobacteria;Xanthomonadales;Xanthomonadaceae;Stenotrophomonas;unclassified	TGGCCTTGACATGTCGAGAACTTTCCAGAGATGGATGGGTGCCTTCGGGAACTCGAACACAGGTGCTGCATGGCT
	83	Bacteria;Proteobacteria;Betaproteobacteria;unclassified;unclassified;unclassified;unclassified	TACTTGACATGTACGGAACCCTGCTGAGAGGTGGGGGTGCTCGAAAGGAGAGCCGTAACACAGGTGCTGCATGGCT
	84	Bacteria;Proteobacteria;Betaproteobacteria;Burkholderiales;unclassified;unclassified;unclassified	CACCTTTGACATGTACGGAATCCTTTAGAGATAGAGGAGTGCTCGAAAGAGAGCCGTAACACAGGTGCTGCATGGCT
	85	Bacteria;Proteobacteria;Gammaproteobacteria;unclassified;unclassified;unclassified;unclassified	TGGCCTTGACATGTCCGGAATCCTGCAGAGATGCGGGAGTGCCTTCGGGAATCGGAACACAGGTGCTGCATGGCT
	86	Bacteria;Firmicutes;Bacilli;Bacillales;Staphylococcaceae;Staphylococcus;unclassified	AAATCTTGACATCCTCTGACCCCTCTAGAGATAGAGTTTTCCCTTCGGGGGACAGAGTGACAGGTGGTGCATGGTT
	87	Bacteria;Actinobacteria;Actinobacteria;Actinomycetales;Corynebacteriaceae;Corynebacterium;unclassified	TGGGCTTGACATACACCAGATTGCTGCAGAGATGTAGTGTCCCTTGTGGTTGGTGTACAGGTGGTGCATGGTT
	88	Bacteria;Proteobacteria;Betaproteobacteria;Burkholderiales;Comamonadaceae;unclassified;unclassified	CACCTTTGACATGGCAGGAAGTTTCCAGAGATGGATTCGTGCCCGAAAGGGAACCTGCACACAGGTGCTGCATGGCT
	89	Bacteria;Bacteroidetes;Bacteroidia;Bacteroidales;Bacteroidaceae;Bacteroides;vulgatus	CGGGCTTAAATTGCAGATGAATTACGGTGAAAGCCGTAAGCCGCAAGGCATCTGTGAAGGTGCTGCATGGTT
	90	Bacteria;Firmicutes;Clostridia;Clostridiales;Ruminococcaceae;Faecalibacterium;prausnitzii	AAGTCTTGACATCCTGCGACGCACATAGAAATATGTGTTTCCTTCGGGACGCAGAGACAGGTGGTGCATGGTT
	91	Bacteria;Actinobacteria;Actinobacteria;Actinomycetales;Microbacteriaceae;unclassified;unclassified	AAGCTTGACATATACGAGAACGGGCCAGAAATGGTCAACTCTTTGGACACTCGTAAACAGGTGGTGCATGGTT
	92	Bacteria;Firmicutes;Clostridia;Clostridiales;unclassified;unclassified;BVAB2	AGGACTTGACATCCTCTGACGATTCAGGAGACTGAATTTTCTCTTCGGAGACAGAGAGACAGGTGGTGCATGGTT
	94	Bacteria;Firmicutes;Clostridia;Clostridiales;Clostridiales_IncertaeSedisXI;Anaerococcus;unclassified	AAGTCTTGACATATTACGGCGGGATCTAGAGATAGATTCCTACTTCTTCGGAAGACTGTAATACAGGTGGTGCATGGTT
	96	Bacteria;Firmicutes;Clostridia;Clostridiales;Lachnospiraceae;Clostridium;unclassified	AAATCTTGACATCCCTCTGACCGGTCTTTAATCGGACCTTCTCTTCGGAGCAGAGGTGACAGGTGGTGCATGGTT
	97	Bacteria;Bacteroidetes;Bacteroidia;Bacteroidales;Prevotellaceae;unclassified;unclassified	CGGCTTGAACTGCCGGTGCACGATCCAGAGATGGTGAGGCCCTTCGGGCGCCGGTGGAGGTGCTGCATGGTT
	98	Bacteria;Proteobacteria;Betaproteobacteria;Methylophilales;Methylophilaceae;Methylophilus;unclassified	TGGCCTTGACATGCCACTAACGAAGCAGAGATGCATTAGGTGCCCGTAAGGGAAAGTGGACACAGGTGCTGCATGGCT
	100	Bacteria;Actinobacteria;Actinobacteria;Actinomycetales;unclassified;unclassified;unclassified	TGGGTTTGAAATATATCGGAAGCCCCTAGAGATGGGGGTGCCTTTTTGGTCGGTATACAGGTGGTGCATGGCT
	101	Bacteria;Proteobacteria;Betaproteobacteria;Burkholderiales;unclassified;unclassified;unclassified	TACTTGACATGTCTGGAATCCTGAAGAGATTTGGGAGTGCTCGAAAGAGAGCCAGAACACAGGTGCTGCATGGCC
	102	Bacteria;Firmicutes;Bacilli;Lactobacillales;Lactobacillaceae;Lactobacillus;unclassified	AGGTCTTGACATCCATAGCCAGTCTAAGAGATTAGATGTTCTTCGGGACGTATGAGACAGGTGGTGGCATGCT
	103	Bacteria;Firmicutes;Bacilli;Lactobacillales;Streptococcaceae;Streptococcus;unclassified	AGTCTGTACATCCCGATGCTATTTCTAGAGATAGAAAGTTACTTCGGTACATCGGTGACAGGTGGTGCATGGTT
	104	Bacteria;Proteobacteria;Deltaproteobacteria;Bdellovibrionales;Bacteriovoracaceae;unclassified;unclassified	TAGGCTTGAACTCCTACGAACCTCTTGTAATGGAGAGGGTGTCCGCAAGGAAATGTAGTGAGAGGTGCTGCATGGCT
	105	Bacteria;Bacteroidetes;Bacteroidia;Bacteroidales;Porphyromonadaceae;Porphyromonas;somerae	TGGGATTGAAATGTATAGGCTGGCAACTGGAAACAGATGCTGTTCACTTCGGTGACTTATATGTAGGTGCTGCATGGTT
	106	Bacteria;Firmicutes;Clostridia;Clostridiales;unclassified;unclassified;unclassified	TGGTCTTGACATCCGGACGCCGTATGGGCAATGCCATACTTCCTTCGGGACGTCCGAGACAGGTGGTGCATGGTT
	109	Bacteria;Firmicutes;Clostridia;Clostridiales;Clostridiaceae;unclassified;unclassified	AAGGCTTGACATCTTCTGACAGCTCTAGAGATAGAGTTTTCCTACGGGACAGAATGACAGGTGGTGCATGGCT
	111	Bacteria;Proteobacteria;Gammaproteobacteria;unclassified;unclassified;unclassified;unclassified	AGGCCTTGACATCCAATGAACTTTCTAGAGATAGATTGGTGCCTTCGGGAACATTGAGACAGGTGCTGCATGGCT
	112	Bacteria;Bacteroidetes;Bacteroidia;Bacteroidales;Bacteroidaceae;Bacteroides;fragilis	CGGGCTTAAATTGCAGTGGAATGATGTGGAAACATGTCAGTGAGCAATCACCGCTGTGAAGGTGCTGCATGGTT
	113	Bacteria;Proteobacteria;Epsilonproteobacteria;Campylobacterales;Campylobacteraceae;Campylobacter;unclassified	CGGACTTGATATCTAACAAATCATCCAGAGATGGAAGAGTGTCTGCTTGCAGAAATGTTAAGACAGGTGCTGCACGGCT
	115	Bacteria;Proteobacteria;Alphaproteobacteria;Caulobacterales;Caulobacteraceae;Brevundimonas;unclassified	ACCTTTTGACATGCCTGGACCGCCACGGAGACGTGGCTTTCCTTCGGGGACTAGGACACAGGTGCTGCATGGCT
	116	Bacteria;Actinobacteria;Actinobacteria;Actinomycetales;Corynebacteriaceae;Corynebacterium;simulans	TGGGCTTGACATATAGCGGATCGCTGCAGAGATGTAGTTTCCCTTTGTGGTCGTTATACAGGTGGTGCATGGTT
	117	Bacteria;Actinobacteria;Actinobacteria;Bifidobacteriales;Bifidobacteriaceae;Bifidobacterium;unclassified	TGGGCTTGACATGTTCCCGACGGCCGTAGAGATACGGCTTCCTTCGGGGCGGGTTCACAGGTGGTGCATGGTC
	118	Bacteria;Firmicutes;Clostridia;Clostridiales;Clostridiales_IncertaeSedisXI;unclassified;unclassified	AAGTCTTGACATATTACGGAGGGATGTAGAGATACAACCTTATGACTTCGGTCAACTGTAATACAGGTGGTGCATGGTT
	119	Bacteria;Actinobacteria;Actinobacteria;Actinomycetales;Actinomycetaceae;Actinomyces;neuii	AAGCTTGACATGCACCGCGAGACTGCAGAGATGTGGTTGCCTTCGGGGTGGTGTGCAGGTGGTGCATGGTT
	120	Bacteria;Firmicutes;Bacilli;Bacillales;Bacillaceae;Bacillus;unclassified	AGGTCTTGACATCCTCTGACACTCCTAGAGATAGGACGTTCCTTCGGGGGACAGAGTGACAGGTGGTGCATGGTT
	121	Bacteria;Bacteroidetes;Bacteroidia;Bacteroidales;Prevotellaceae;Prevotella;micans	CGGCTTGAACTGCCGGTGAACGATACAGAGATGTTGAGGCCTTCGGGGCGCCGGTGGAGGTGCTGCATGGTT
	122	Bacteria;Bacteroidetes;Bacteroidia;Bacteroidales;Bacteroidaceae;Bacteroides;unclassified	CGGGCTTGAATTGCAACTGAATGATGTGGAGACATGTCAGCCGCAAGGCAGTTGTGAAGGTGCTGCATGGTT
	123	Bacteria;Bacteroidetes;Bacteroidia;Bacteroidales;unclassified;unclassified;unclassified	CGGGCTTGAATTGCGACTGACGGTATCAGAGATGATACTTCCAGCAATGGCAGTCGTGAAGGTGCTGCATGGTT
	124	Bacteria;Bacteroidetes;unclassified;unclassified;unclassified;unclassified;unclassified	TGGGCTAGAATGCCCATGACCGGTCCAGAGATGGACTCTTCCGCAAGGACATGGAGCAAGGTGCTGCATGGCT
	125	Bacteria;Firmicutes;Clostridia;Clostridiales;Clostridiales_IncertaeSedisXI;Anaerococcus;unclassified	AAGTCTTGACATAATACGGAGGGAATTAGAGATAATTCCTTACCACTTCGGTGGGCTGTATTACAGGTGGTGCATGGTT
	127	Bacteria;Proteobacteria;Gammaproteobacteria;unclassified;unclassified;unclassified;unclassified	TGATCTTGACATCGTAAGAACTCACTGAAGGGTGAGGGTGCCTTCGGGAACTTACAGACAGGTGCTGCATGGCT
	129	Bacteria;Actinobacteria;Actinobacteria;Actinomycetales;Nocardiaceae;Rhodococcus;unclassified	TGGGTTTGACATGTACCGGACGACTGCAGAGATGTGGTTTCCCTTGTGGCCGGTAGACAGGTGGTGCATGGCT
	132	Bacteria;Firmicutes;Bacilli;Bacillales;Bacillaceae;Bacillus;unclassified	AGGTCTTGACATCTCCTGACCGCCCTGGAGACAGGGTCTTCCCTTCGGGGACAGGATGACAGGTGGTGCATGGTT
	135	Bacteria;Actinobacteria;Actinobacteria;Actinomycetales;Actinomycetaceae;Actinomyces;turicensis	AAGCTTGACATGCACCCAGACACTGCAGAGATGTGGTGGCATTTGGTTGGGGGTGTGCAGGTGGTGCATGGTT
	136	Bacteria;Actinobacteria;Actinobacteria;Coriobacteriales;Coriobacteriaceae;Atopobium;unclassified	AGGCTTGACATTTAGGTAAAGCGGCGGAAACGTCGTGGCCGAAAGGAGCCTAAACAGGTGGTGCATGGCT
	138	Bacteria;Firmicutes;Clostridia;Clostridiales;Clostridiales_IncertaeSedisXI;Anaerococcus;unclassified	AAGTCTTGACATATTACGGAGGTGTCTAGAGATAGACACTTATGCTTCGGCGAACTGTAATACAGGTGGTGCATGGTT
	139	Bacteria;Bacteroidetes;Flavobacteria;Flavobacteriales;Flavobacteriaceae;Flavobacterium;unclassified	AAGGCTTAAATGTAGTTTGACCGATTTGGAAACAGATCTTTCGCAAGACAAATTACAAGGTGCTGCATGGTT
	140	Bacteria;Actinobacteria;Actinobacteria;Actinomycetales;Corynebacteriaceae;Corynebacterium;unclassified	TGGGCTTGACATACACCAGATCGCCGTAGAGATACGGTTTCCCTTTGTGGTTGGTGTACAGGTGGTGCATGGTT
	142	Bacteria;Bacteroidetes;Bacteroidia;Bacteroidales;Prevotellaceae;Prevotella;corporis	CGGGCTTGAATTGCAGAGGAAAGATCCAGAGATGGTGATGCTTCGGGGCCTCTGTGAAGGTGCTGCATGGTT
	143	Bacteria;Firmicutes;Clostridia;Clostridiales;Ruminococcaceae;Faecalibacterium;prausnitzii	AAGTCTTGACATCCCTTGACGAACATAGAAATATGTTTTCTCTTCGGAGCAAGGAGACAGGTGGTGCATGGTT
	144	Bacteria;Firmicutes;Bacilli;Lactobacillales;Lactobacillaceae;Lactobacillus;gasseri/johnsonii	AGGTCTTGACATCCAGTGCAAACCTAAGAGATTAGGTGTTCCTTCGGGGACCGCTGAGACAGGTGGTGCATGGCT
	146	Bacteria;Firmicutes;Bacilli;Lactobacillales;Lactobacillaceae;Lactobacillus;gasseri/johnsonii	AGGTCTTGACATCCAGTGCAAACCTAAGAGATTAGGAGTTCTTCGGGGACGCTGAGACAGGTGGTGCATGCT
	147	Bacteria;Actinobacteria;Actinobacteria;Actinomycetales;Dietziaceae;Dietzia;unclassified	TAGGCTTGACATATACAGGACGACGGCAGAGATGTCGTTTCCCTTGTGGCTTGTATACAGGTGGTGCATGGTT
	148	Bacteria;Bacteroidetes;Bacteroidia;Bacteroidales;Porphyromonadaceae;Parabacteroides;distasonis	CGGGTTTGAACGCATTCGGACCGAGGTGGAAACACCTTTTCTAGCAATAGCCGTTTGCGAGGTGCTGCATGGTT
	149	Bacteria;Bacteroidetes;Bacteroidia;Bacteroidales;Prevotellaceae;Prevotella;bryantii	CGGGCTTGAATTGCAGATGACGGATCCAGAGATGGTGACTTCCTTCGGGACATCTGTGAAGGTGCTGCATGGTT
	150	Bacteria;Actinobacteria;Actinobacteria;Actinomycetales;Corynebacteriaceae;Corynebacterium;unclassified	TGGGTTTGACATGCACTGGATCGGCGCAGAGATGTGTCTTCCCTTTGTGGTCGGTGTACAGGTGGTGCATGGTT
	151	Bacteria;Firmicutes;Clostridia;Clostridiales;Lachnospiraceae;Eubacterium;rectale	AAGTCTTGACATCCTTCTGACCGGTACTTAACCGTACCTTCTCTTCGGAGCAGGAGTGACAGGTGGTGCATGGTT
	153	Bacteria;Firmicutes;Bacilli;Bacillales;unclassified;unclassified;unclassified	AGGACTTGACATCCCATAGACCAGTCTAGAGATAGACTTTCCTTCGGGGCTGTGGTGACAGGTGGTGCATGGTT
	154	Bacteria;Bacteroidetes;Bacteroidia;Bacteroidales;unclassified;unclassified;unclassified	CGGGATTGAAATTTAGGTGCATGGCGAAGAGATTTGCCTTTCCTTCGGGACTCCTAAGTAGGTGCTGCATGGTT
	155	Bacteria;Firmicutes;Erysipelotrichia;Erysipelotrichales;Erysipelotrichaceae;unclassified;unclassified	AGGTCTTGACATCGATCTAAAGGCTCCAGAGATGGAGAGATAGCTATAGAGAAGACAGGTGGTGCATGGTT
	156	Bacteria;Actinobacteria;Actinobacteria;Actinomycetales;Actinomycetaceae;Actinomyces;europaeus	AAGGCTTGACATGCACCGGTACAGTGTAGAGATATGCTGGCCTTTTTGGCTGGTGTGCAGGTGGTGCATGGTT
	158	Bacteria;Firmicutes;Clostridia;Clostridiales;Clostridiales_IncertaeSedisXI(Peptostreptococcaceae);Parvimonas(Peptostreptococcus);unclassified	AAGGCTTGACATATAGTTGAGTTATTGAGAAATTGATAAGTCCTCGGGACAGCTATACAGGTGGTGCATGGTT
	159	Bacteria;Firmicutes;Clostridia;Clostridiales;Lachnospiraceae;unclassified;unclassified	AAGTCTTGACATCCGCCTGACCGATCCTTAACCGGATCTTTCCTTCGGGACAGGCGAGACAGGTGGTGCATGGTT
	161	Bacteria;Firmicutes;Clostridia;Clostridiales;Lachnospiraceae;Roseburia;inulivorans	AAGTCTTGACATCCCGGTGACCGGACAGTAATGTGTCCTTTTCTTCGGAACACCGGTGACAGGTGGTGCATGGTT
	162	Bacteria;Actinobacteria;Actinobacteria;Coriobacteriales;Coriobacteriaceae;Atopobium;rimae	AGGGCTTGACATGTAGGTGAAGCGGCGGAAACGTCGTGGCCGAAAGGAGCCTACACAGGTGGTGCATGGCT
	163	Bacteria;Firmicutes;Negativicutes;Selenomonadales;Veillonellaceae;Veillonella;montpellierensis	AGGTCTTGACATTGATGGACAGAACTAGAGATAGTTTTTCTTCTTCGGAAGCCAGAAAACAGGTGGTGCACGGTT
	164	Bacteria;Firmicutes;Negativicutes;Selenomonadales;Veillonellaceae;Negativicoccus;succinicivorans	AGGTCTTGACATTGATCGCAATCCGCAGAGACGCGGAGTTCTCCTTCGGGAGACGAGAAAACAGGTGGTGCACGGCT
	165	Bacteria;Firmicutes;unclassified;unclassified;unclassified;unclassified;unclassified	AAGTCTTGACATCCCACTGACAGGTGAGTAAAGTCACCCTCTCTTCGGAGCAGTGGAGACAGGTGGTGCATGGTT
	166	Bacteria;Firmicutes;Clostridia;Clostridiales;Lachnospiraceae;unclassified;unclassified	AAGTCTTGACATCCTCTTGAATACAGGGTAATGCCTGTAGACCTCGGGACAAGAGAGACAGGTGGTGCATGGTT
	167	Bacteria;Firmicutes;Clostridia;Clostridiales;Peptostreptococcaceae;Clostridium(Peptostreptococcus);unclassified	TAAGCTTGACATCCTTTTGACCGATGCCTAATCGCATCTTTCCTTCGGGGACAGAAGTGACAGGTGGTGCATGGTT
	169	Bacteria;Firmicutes;Bacilli;Bacillales;Bacillaceae;Bacillus;unclassified	AGGTCTTGACATCCTCTGACAACCCTAGAGATAGGGCTTCTCCTTCGGGAGCAGAGTGACAGGTGGTGCATGGTT
	170	Bacteria;unclassified;unclassified;unclassified;unclassified;unclassified;unclassified	AGGGTTTGACATGATACGAATTTCTTTGAAAGAAGAAAGTGCCGTTTGGAGCGTATACACAGGTGGTGCATGGCT
	172	Bacteria;Actinobacteria;Actinobacteria;Actinomycetales;Actinomycetaceae;Actinobaculum;schaalii	AAGGCTTGACATACACCGCGGGATCGCAGAGATGTGGTTGCATTTGGTTGGTGGTGTACAGGTGGTGCATGGTT
	174	Bacteria;Firmicutes;Bacilli;Lactobacillales;unclassified;unclassified;unclassified	AGGTCTTGACATCCTTTGAAGCTTTTAGAGATAGAAGTGTTCTCTTCGGAGACAAAGTGACAGGTGGTGCATGGTC
	177	Bacteria;Actinobacteria;Actinobacteria;Actinomycetales;Corynebacteriaceae;Corynebacterium;unclassified	TGGGCTTGACATACACCGGATCGGGCTAGAGATAGTCTTTCCCTTTGTGGCTGGTGTACAGGTGGTGCATGGTT
	179	Bacteria;Fusobacteria;Fusobacteria;Fusobacteriales;Leptotrichiaceae;Sneathia;sanguinegens	AGATCTTGACATCCTCCGAAGAGCATAGAAGTATGCTTGTGCCTACGGGAACGGAGAGACAGGTGGTGCATGGCT
	183	Bacteria;Proteobacteria;Gammaproteobacteria;Pseudomonadales;Moraxellaceae;Enhydrobacter/Moraxella;unclassified	TGGTCTTGACATAGTGAGAATCCTGCAGAGATGCGGGAGTGCCTTCGGGAATTCACATACAGGTGCTGCATGGCT
	184	Bacteria;Firmicutes;Clostridia;Clostridiales;Lachnospiraceae;Butyrivibrio;crossotus	AAGTCTTGACATCCCGTTGACCTGTTATGTAATGTAACATCTCTTCGGAGCAACGGAGACAGGTGGTGCATGGTT
	185	Bacteria;Firmicutes;Clostridia;Clostridiales;Lachnospiraceae;unclassified;unclassified	TGGTCTTGACATCCTTCTGACCGGTCCTTAACCGGACCTTTCCTTCGGGACAGGAGTGACAGGTGGTGCATGGTT
	186	Bacteria;Bacteroidetes;unclassified;unclassified;unclassified;unclassified;unclassified	CGGGCTCAAACGGGAGATGACACAGGCAGAGACGCCTGTTTCCTACGGGACATCTTCCGAGGTGCTGCATGGTT
	187	Bacteria;Proteobacteria;Betaproteobacteria;Burkholderiales;unclassified;unclassified;unclassified	TACCTTGACATGTACGGAACCCTGCTGAGAGGTGGGGGTGCTCGAAAGAGAGCCGTAACACAGGTGCTGCATGCT
	190	Bacteria;Proteobacteria;Alphaproteobacteria;Sphingomonadales;Sphingomonadaceae;Sphingomonas;unclassified	AGCGTTTGACATGTCCGGACGATTCCCAGAGATGGGTCTCTTCTTCGGGGACTGGAACACAGGTGCTGCATGGCT
	194	Bacteria;Firmicutes;unclassified;unclassified;unclassified;unclassified;unclassified	AGGGCTTGACATCCTCGGACGACACTAGAGATAGTGTTTTCTCTTCGGAGACTGAGAGACAGGTGGTGCATGGTT
	195	Bacteria;Proteobacteria;Alphaproteobacteria;Caulobacterales;Caulobacteraceae;unclassified;unclassified	ACCTTTTGACATGCCCGGACCACCAGAGAGATCTGGCTTTCCTTCGGGGACTGGGACACAGGTGCTGCATGGCT
	196	Bacteria;Firmicutes;Clostridia;Clostridiales;Lachnospiraceae;unclassified;unclassified	AAGTCTTGACATCCTCCTGGATACAGGGTAATGCCTGTAGGCCTCGGGACAGGAGAGACAGGTGGTGCATGGTT
	197	Bacteria;Bacteroidetes;Bacteroidia;Bacteroidales;Rikenellaceae;Alistipes;unclassified	CGGGCTTGAAAGTTACTGACGATTCTGGAAACAGGATTTCCCTTTGGGGCAGGAAACTAGGTGCTGCATGGTT
	198	Bacteria;Firmicutes;Bacilli;Lactobacillales;Lactobacillaceae;Lactobacillus;crispatus	AGGTCTTGACATCTAGTGCCATTTGTAGAGATACAAAGTTCTTCGGGGACGCTAAGACAGGTGGTGCATGGCT
	200	Bacteria;Proteobacteria;Alphaproteobacteria;Rhizobiales;Methylobacteriaceae;Methylobacterium;unclassified	ATCCTTTGACATGGCGTGTTACCTGGAGAGATTCAGGGTCCTTCGGGGCGCGCACACAGGTGCTGCATGGCT
	201	Bacteria;Firmicutes;Clostridia;Clostridiales;Lachnospiraceae;Eubacterium;eligens	AAGTCTTGACATCCCACTGACCGGACAGTAATGTGTCCTTTCCTTCGGGACAGTGGTGACAGGTGGTGCATGGTT
	204	Bacteria;Firmicutes;Negativicutes;Selenomonadales;Veillonellaceae;unclassified;unclassified	AGGTCTTGACATTGATCGCTATTCCAAGAAATTGGAAGTTCCTCTTCGGAGGACGAGAAAACAGGTGGTGCACGGCT
	206	Bacteria;Firmicutes;Clostridia;Clostridiales;Lachnospiraceae;unclassified;unclassified	TGGTCTTGACATCCCGATGACCGCTCTGTAATGAGAGCTTTTCTTCGGAACATTGGAGACAGGTGGTGCATGGTT
	207	Bacteria;Firmicutes;Clostridia;Clostridiales;Lachnospiraceae;Clostridium;unclassified	AGGTCTTGACATCCCGATGACCGGCCGTAACGGGGCCTTCTCTTCGGAGCATTGGAGACAGGTGGTGCATGGTT
	211	Bacteria;Proteobacteria;Betaproteobacteria;Rhodocyclales;Rhodocyclaceae;Methyloversatilis;unclassified	TACTTGACATGTACGGAACCCTGCTGAGAGGTGGGGGTGCTCGAAAGGAGAGCCGTAAACACAGGTGCTGCATGCT
	212	Bacteria;Firmicutes;Clostridia;Clostridiales;Lachnospiraceae;unclassified;unclassified	AAGTCTTGACATCCTCTTGACCGGTCAGTAATGTGACCTTTTCTTCGGAACAAGAGTGACAGGTGGTGCATGGTT
	213	Bacteria;Firmicutes;Clostridia;Clostridiales;Lachnospiraceae;unclassified;unclassified	AAGTCTTGACATCCCTCTGACCGGAACTTAACCGTTCCTTTCCTTCGGGACAGAGGAGACAGGTGGTGCATGGTT
	214	Bacteria;Firmicutes;Bacilli;Lactobacillales;unclassified;unclassified;unclassified	AGGTCTTGACATCCTTTGACCATCCTAGAGATAGGACTTTCCTTCGGGGACAAAGTGACAGGTGGTGCATGGTT
	218	Bacteria;Firmicutes;Bacilli;Lactobacillales;Lactobacillaceae;Lactobacillus;gasseri/johnsonii	AGGTCTTGACATCCAGTGCAAACCTAAGAGATTAGGAGTTCTTCGGGACGCTGAGACAGGTGGTGCATGGCT
	220	Bacteria;Proteobacteria;Betaproteobacteria;Hydrogenophilales;Hydrogenophilaceae;unclassified;unclassified	TACTTGACATGCCGGGAATCCTGCCCAGAGGCGGGAGTGCCTTCGGGAACCCGGACACAGGTGCTGCATGGCT
	221	Bacteria;Firmicutes;Clostridia;Clostridiales;Ruminococcaceae;Faecalibacterium;prausnitzii	AGGTCTTGACATCCGATGCATAACACAGAGATGTGTGAAATCCTTCGGGACATCGAGACAGGTGGTGCATGGTT
	222	Bacteria;Proteobacteria;Alphaproteobacteria;Sphingomonadales;unclassified;unclassified;unclassified	AGCGTTTGACATCCTGATCGCGGATTAGAGAGATCTTTTCCTTCAGTTCGGCTGGATCAGTGACAGGTGCTGCATGGCT
	224	Bacteria;Firmicutes;Clostridia;Clostridiales;Lachnospiraceae;unclassified;unclassified	AAGTCTTGACATCTGGATGACGTATCCGTAACGGGATATTCTCTTCGGAGCATCCAAGACAGGTGGTGCATGGTT
	227	Bacteria;Proteobacteria;Gammaproteobacteria;Pseudomonadales;Moraxellaceae;unclassified;unclassified	TGGTCTTGACATAGTGAGAATCTTTCAGAGATGAGAGAGTGCCTTCGGGAATTCACATACAGGTGCTGCATGGCT
	228	Bacteria;Proteobacteria;Alphaproteobacteria;Sphingomonadales;Sphingomonadaceae;Sphingomonas;unclassified	AGCGTTTGACATGTCCGGACGATTCCAGAGATGGATCTCTTCCTTCGGGGACTGGAACACAGGTGCTGCATGCT
	237	Bacteria;Proteobacteria;Gammaproteobacteria;Enterobacteriales;Enterobacteriaceae;unclassified;unclassified	TATCTTGACATCCAGAGAACTTTCCAGAGATGGATTGGTGCCTTCGGGAACTCTGAGACAGGTGCTGCATGGCT
	238	Bacteria;Bacteroidetes;Sphingobacteria;Sphingobacteriales;Sphingobacteriaceae;Sphingobacterium;unclassified	CGGGCTTGAAAGTTAGTGAAGAGTGCAGAGACGCACTCGTCCTTCGGGACACGAAACTAGGTGCTGCATGGCT
	241	Bacteria;Actinobacteria;Actinobacteria;Bifidobacteriales;Bifidobacteriaceae;Alloscardovia;omnicolens	AAGACTTGACATGTTAACGATGGCCTCAGAGATGGGGTGTCTCTTCGGAGCGTTTCATCAGGTGGTGCATGGTC
	246	Bacteria;Firmicutes;Clostridia;Clostridiales;Clostridiales_IncertaeSedisXI;Peptoniphilus;unclassified	AGGGCTTGACATACTGAGGACGTATTTAGAGATAAATATTCCTCTTCGGAGGCCTCAATACAGGTGGTGCATGGTT
	249	Bacteria;Proteobacteria;Gammaproteobacteria;Legionellales;Legionellaceae;Legionella;unclassified	TACTTGACATACAGTGAATTTTGCAGAGATGCATTAGTGCCTTCGGGAACACTGATACAGGTGCTGCATGGCT
	252	Bacteria;Proteobacteria;Gammaproteobacteria;Enterobacteriales;Enterobacteriaceae;unclassified;unclassified	TGTCTTGACATCCACGGAAGTTTTCAGAGATGAGAATGTGCCTTCGGGAACCGTGAGACAGGTGCTGCATGCT
	254	Bacteria;Firmicutes;Bacilli;Bacillales;Bacillaceae;Bacillus;unclassified	AGGTCTTGACATCTCCTGACAATCCTAGAGATAGGACGTTCCTTCGGGGGACAGGATGACAGGTGGTGCATGGTT
	260	Bacteria;Proteobacteria;Betaproteobacteria;Burkholderiales;unclassified;unclassified;unclassified	TACTTGACATGGAAGGAAGTCTGGAGAGATCTGGATGTGCCGAAAGGGAGCCTTCACACAGGTGCTGCATGGCT
	263	Bacteria;Bacteroidetes;Bacteroidia;Bacteroidales;Prevotellaceae;Prevotella;brevis	CGGGCTTGAACTGCAGGCGAACGATTCAGAGATGATGAGGCCTTCGGGGCGCCTGTGGAGGTGCTGCATGGTT
	269	Bacteria;Firmicutes;Bacilli;Lactobacillales;Lactobacillaceae;Lactobacillus;unclassified	AGGTCTTGACATCCATAGCCAGTCTAAGAGATTAGATGTTCTTCGGGGACTATGAGACAGGTGGTGGCATGCT
	278	Bacteria;Proteobacteria;Gammaproteobacteria;Xanthomonadales;Xanthomonadaceae;unclassified;unclassified	TGGCCTTGACATGTCGAGAACTTTCCAGAGATGGATTGGTGCCTTCGGGAACTCGAACACAGGTGCTGCATGCT
	281	Bacteria;Firmicutes;Clostridia;Clostridiales;Lachnospiraceae;unclassified;unclassified	TGCTCTTGACATCCCTCTGACCGCTCTTTAATCGGAGCTTTCCTTCGGGACAGAGGAGACAGGTGGTGCATGGTT
	285	Bacteria;Firmicutes;Bacilli;unclassified;unclassified;unclassified;unclassified	AGGGCTTGACATCCCTCTGACGGCTCTAGAGATAGGGCGTCCCTTCGGGGCAGAGGAGACAGGTGGTGCATGGTT
	289	Bacteria;Firmicutes;Clostridia;Clostridiales;Ruminococcaceae;unclassified;unclassified	AGGTCTTGACATCAAGTGACAGTCTAAGAGATTAGACCTTCTTCGGGGACACAAAGACAGGTGGTGCATGGTT
	290	Bacteria;Proteobacteria;Gammaproteobacteria;unknown;unknown;unknown;unknown	TGGCCTTGACATGCTGAGAACTTTCCGGAGATGGATTGGTGCCTTCGGGAACTCAGACACAGGTGCTGCATGGCT
	303	Bacteria;Bacteroidetes;Bacteroidia;Bacteroidales;unclassified;unclassified;unclassified	CGGGCTCAAACGGCACAGGAACACTTCTGAAAGGAGGTGGCCTTCGGGGCCTGTGCCGAGGTGCTGCATGGTT
	307	Bacteria;Proteobacteria;Betaproteobacteria;Burkholderiales;Sutterellaceae;Parasutterella;excrementihominis	TACTTGACATGTCAGGAAGCTCTTGTAATGAGAGCGTGCCCGCAAGGGAGCCTGAACACAGGTGCTGCATGGCT
	317	Bacteria;Firmicutes;Bacilli;Lactobacillales;Streptococcaceae;Streptococcus;unclassified	AGTCTTGACATCCCGATGCCCGCTCTAGAGATAGAGCTTTACTTCGGTACATCGGTGACAGGTGGTGCATGGTT
	320	Bacteria;Bacteroidetes;unclassified;unclassified;unclassified;unclassified;unclassified	CGGGCTCAAACGACACAGGAACGTACCTGAAAGGGTTCGGCTCTACGGAGCCTGTGTCGAGGTGCTGCATGGTT
	328	Bacteria;Synergistetes;Synergistia;Synergistales;Synergistaceae;Jonquetella;anthropi	TGGGCTTGACATGTAAGGAAAGGTGTATGGAGACGTACAAGTGTACTGCTTCGGTAGTACGCCTTACACAGGTGCTGCATGGCT
	329	Bacteria;Proteobacteria;Betaproteobacteria;Burkholderiales;unclassified;unclassified;unclassified	TATGACATGCCTGGAACCTGCAGAGATGTGGGGGTGCTCGAAAGAGAGCCAGGACACAGGTGCTGCATGGCC
	333	Bacteria;Actinobacteria;Actinobacteria;Actinomycetales;Propionibacteriaceae;Propionibacterium;unclassified	TGGGTTTGACATGGACTGGGAGTGCTCAGAGATGGGTATGCCTCCTTGTGGGGCTGGTTCACAGGTGGTGCATGGCT
	356	Bacteria;Bacteroidetes;Bacteroidia;Bacteroidales;Prevotellaceae;Prevotella;bivia	CGGGCTTGAATTGCAGATGAACGATTTAGAGATAATGAGTCCTTCGGGACATCTGTGAAGGTGCTGCATGGTT
	367	Bacteria;Bacteroidetes;Bacteroidia;unclassified;unclassified;unclassified;unclassified	CGGGCTCAAACGCAGGAGGGATGTTTTTGAAAGGAGGCAGCCAGCAATGGTCTCCTGCGAGGTGCTGCATGGTT
	398	Bacteria;Firmicutes;Bacilli;Bacillales;Paenibacillaceae;unclassified;unclassified	AGGTCTTGACATCCCTCTGAATCCTCTAGAGATAGGGGCGGCCTCGGGACAGAGGAGACAGGTGGTGCATGGTT
	401	Bacteria;Proteobacteria;Epsilonproteobacteria;Campylobacterales;Campylobacteraceae;Campylobacter;ureolyticus	TGGACTTGACATCCTAAAAACATCTAAGAGATTAGAAAGTGCTAGTTTACTAGAATTTAGTGACAGGTGCCGCACGCT
	406	Bacteria;Proteobacteria;Betaproteobacteria;Burkholderiales;unclassified;unclassified;unclassified	TACTTGACATGCCAGGAATCCTGCAGAGATGTGGGAGTGCTCGCAAGAGAGCCTGGACACAGGTGCTGCATGGCT
	415	Bacteria;Proteobacteria;Gammaproteobacteria;unclassified;unclassified;unclassified;unclassified	TGCCTTGACATGCTGAGAACTTTCCAGAGATGGATTGGTGCCTCGGGAACTCAGACACAGGTGCTGCATGCT
	437	Bacteria;Proteobacteria;Betaproteobacteria;Burkholderiales;unclassified;unclassified;unclassified	TACCTTGACATGGCAGGAATCCTGCAGAGATGTGGGAGTGCTCGCAAGAGAGCCTGCACACAGGTGCTGCATGGCT
	438	Bacteria;Firmicutes;Negativicutes;Selenomonadales;Veillonellaceae;Anaeroglobus;geminatus	AAGCCTTGACATTGCTCGCAACGGGTAGAGATACTTGGTTCTTCTTCGGAAGACGAGACAACAGGTGGTGCACGGCT
	472	Bacteria;Firmicutes;Bacilli;Bacillales;Staphylococcaceae;Salinicoccus;unclassified	AAATCTTGACATCCTCTGACCGCCCTGGAGACAGGGCTTCCCTTTTGGGCAGAGTGACAGGTGGTGCATGGTT
	594	Bacteria;Proteobacteria;Gammaproteobacteria;Legionellales;Legionellaceae;Legionella;unclassified	TACTGACATACAGTGAATTTTGCAGAGATGCATTAGTGCCTTCGGGAACACTGATACAGGTGCTGCATGGCT
	657	Bacteria;Proteobacteria;Gammaproteobacteria;Pseudomonadales;Moraxellaceae;Acinetobacter;unclassified	TGGCCTTGACATACTAGAAACTTTCCAGAGATGGATTGGTGTCTTCGGGAATCTAGATACAGGTGCTGCATGCT
	661	Bacteria;Proteobacteria;Gammaproteobacteria;Pseudomonadales;Moraxellaceae;Acinetobacter;unclassified	TGGTCTTGACATAGTAAGAACTTCCAGAGATGGATTGGTGCCTTCAGGAAATTACATACAGGTGCTGCATGGCT
	798	Bacteria;Proteobacteria;Gammaproteobacteria;Xanthomonadales;Xanthomonadaceae;Lysobacter;unclassified	TGCCTTGACATCCAGGGAACCTTGCAGAGATGCGAGGGTGCCTTCGGGAACCCTGAGACAGGTGCTGCATGCT
	822	Bacteria;Proteobacteria;Gammaproteobacteria;Legionellales;Legionellaceae;Legionella;unclassified	TATGTACATACAGTGAATTTTGCAGAGATGCATTAGTGCCTTCGGGAACACTGATACAGGTGCTGCATGGCT
	868	Bacteria;Proteobacteria;Gammaproteobacteria;unclassified;unclassified;unclassified;unclassified	TGCCTTGACATGCCGAGAACTTTCCAGAGATGGATTGGTGCCTTCGGGAACTCAGACACAGGTGCTGCATGGCT
	1002	Bacteria;Proteobacteria;Alphaproteobacteria;Rhizobiales;Rhizobiaceae;unclassified;unclassified	AGCTCTTGACATTCGGGGTATGGGCATTGGAGACGATGTCCTTCAGTTAGGCTGGCCCCAGAGCAGGTGCTGCATGGCT
	1167	Bacteria;Proteobacteria;Gammaproteobacteria;unclassified;unclassified;unclassified;unclassified	TGGCCTTGACATGCTGAGAACTTTCCAGAGATGGATTGGTCGCCTTCGGGAACTCAGACACAGGTGCTGCATGCT
