# Supplementary material for: A Systems Biology Approach Investigating the Effect of Probiotics on the Vaginal Microbiome and Host Responses in a Double Blind, Placebo-Controlled Clinical Trial of Post-Menopausal Women
Source: PLoS One. 2014 Aug 15;9(8):e104511. doi: 10.1371/journal.pone.0104511 (PMC4134203; doi:10.1371/journal.pone.0104511)
Supplement: Table S2 — Filtered gene lists of probes differentially expressed before and after probiotic (A) and placebo (B) administration. Probe sets presented were differentially expressed ≥2-fold with a raw p-value<0.05. Two complete sample sets (before and after intervention from the same individual, 4 arrays) were obtained from the probiotic intervention and 3 sets from the placebo intervention (6 arrays). (XLSX) [file pone.0104511.s010.xlsx]

## Sheet: pairedT_prob_before_vs_after_no
	Table S2A. Genes significantly differentially regulated by probiotic treatment.
	Gene Symbol	RefSeq ID	Transcript Cluster ID	p-value	Fold Change by Probiotic	Gene information
	PI15	NM_015886	17070110	0.0390055	-4.71455	NM_015886 // PI15 // peptidase inhibitor 15 // 8q21.11 // 51050 /// ENST00000260113 //
		---	16655409	0.0126878	-4.25675	---
		---	17100667	0.046886	-4.10983	---
		---	16769729	0.0100215	-3.60136	---
		---	16893470	0.00184189	-2.95524	---
		---	16654503	0.0425471	-2.8765	---
	TAF9B	NM_015975	17112339	0.0265656	-2.81243	NM_015975 // TAF9B // TAF9B RNA polymerase II, TATA box binding protein (TBP)-associate
		---	16771486	0.0458248	-2.74804	---
		---	16655119	0.00148749	-2.71449	---
		---	16654889	0.0475227	-2.62195	---
		---	16650279	0.0417705	-2.58298	---
		---	17006313	0.0292562	-2.5782	---
		---	16792409	0.00286411	-2.55761	---
		---	16851249	0.0403502	-2.52577	---
	IL18	NM_001562	16744415	0.0471324	-2.52345	NM_001562 // IL18 // interleukin 18 (interferon-gamma-inducing factor) // 11q22.2-q22.3
	CD99P1	ENST00000414513	17115913	0.00531603	-2.45356	ENST00000414513 // CD99P1 // CD99 molecule pseudogene 1 // Xp22.33;Yp11.31 // 401577 //
		---	16652187	0.0189632	-2.44327	---
	ANKRD20A5P	NR_040113	16851230	0.0420249	-2.4356	NR_040113 // ANKRD20A5P // ankyrin repeat domain 20 family, member A5, pseudogene // 18
		---	16934238	0.0115073	-2.41467	---
	KC6	NR_002838	16854809	0.0387478	-2.40549	NR_002838 // KC6 // keratoconus gene 6 // --- // 641516
		---	16656471	0.018007	-2.39849	---
		---	16650563	0.0449431	-2.32013	---
		---	16736222	0.0315867	-2.23713	---
		---	16990133	0.0344394	-2.22335	---
		---	16654407	0.00775131	-2.20758	---
		---	17100687	0.0239586	-2.19984	---
	RNLS	ENST00000371947	16716327	0.0131685	-2.17906	ENST00000371947 // RNLS // renalase, FAD-dependent amine oxidase // 10q23.31 // 55328 /
		---	16651423	0.02452	-2.17822	---
		---	16898488	0.00301132	-2.17152	---
		---	17118926	0.0171941	-2.1657	---
		---	16764087	0.00767937	-2.13157	---
	HSPA4L	NM_014278	16970536	0.0076997	-2.12575	NM_014278 // HSPA4L // heat shock 70kDa protein 4-like // 4q28 // 22824 /// ENST0000050
	MIR32	NR_029506	17096956	0.0159636	-2.11902	NR_029506 // MIR32 // microRNA 32 // 9q31.3 // 407036
		---	16650023	0.0353256	-2.11614	---
		---	16651047	0.0259837	-2.11222	---
	ZNF519	NR_033354	16854102	0.0379398	-2.10497	NR_033354 // ZNF519 // zinc finger protein 519 // 18p11.21 // 162655 /// NM_145287 // Z
		---	17120270	0.00708243	-2.10053	---
	HS3ST6	ENST00000454677	16822864	0.0361446	-2.04233	ENST00000454677 // HS3ST6 // heparan sulfate (glucosamine) 3-O-sulfotransferase 6 // 16
		---	17079430	0.0497287	-2.01505	---
	FCER1A	NM_002001	16672435	0.023618	-2.00034	NM_002001 // FCER1A // Fc fragment of IgE, high affinity I, receptor for; alpha polypep
	ABCA12	NM_173076	16907979	0.0327128	2.01062	NM_173076 // ABCA12 // ATP-binding cassette, sub-family A (ABC1), member 12 // 2q34 //
	IVNS1ABP	NM_006469	16697245	0.00263747	2.02935	NM_006469 // IVNS1ABP // influenza virus NS1A binding protein // 1q25.1-q31.1 // 10625
	LIMK2	NM_016733	16929163	0.0191654	2.05442	NM_016733 // LIMK2 // LIM domain kinase 2 // 22q12.2 // 3985 /// ENST00000333611 // LIM
		---	16656687	0.0443288	2.05874	---
		---	16745157	0.00632548	2.05927	---
		---	17052538	0.0486799	2.112	---
		---	17001132	0.0448354	2.12619	---
	MBOAT7	NM_024298	16875323	0.0139667	2.14128	NM_024298 // MBOAT7 // membrane bound O-acyltransferase domain containing 7 // 19q13.4
	RNF149	NM_173647	16901200	0.0476511	2.16964	NM_173647 // RNF149 // ring finger protein 149 // 2q11.2 // 284996 /// ENST00000295317
		---	16885976	0.00803179	2.18212	---
		---	16949615	0.0156845	2.20293	---
		---	17119916	0.0112279	2.21753	---
		---	16652307	0.0104547	2.22333	---
	PTAFR	NM_001164721	16684144	0.0288097	2.25095	NM_001164721 // PTAFR // platelet-activating factor receptor // 1p35-p34.3 // 5724 ///
	CEBPB	NM_005194	16914812	0.0390477	2.2665	NM_005194 // CEBPB // CCAAT/enhancer binding protein (C/EBP), beta // 20q13.1 // 1051 /
		---	17070300	0.0155855	2.27025	---
		---	16654893	0.0220766	2.27283	---
		---	16976012	0.0459226	2.29404	---
		---	16651445	0.00649526	2.32375	---
		---	16880663	0.038055	2.33194	---
		---	16771454	0.0413696	2.34867	---
		---	16787228	0.0387428	2.36846	---
	RNU7-6P	ENST00000516845	16914901	0.0368087	2.40845	ENST00000516845 // RNU7-6P // RNA, U7 small nuclear 6 pseudogene // --- // ---
		---	17070242	0.0130565	2.44892	---
		---	16977359	0.013187	2.46655	---
	EDIL3	ENST00000296591	16997816	0.0189663	2.47648	ENST00000296591 // EDIL3 // EGF-like repeats and discoidin I-like domains 3 // 5q14 //
	C3AR1	ENST00000307637	16760889	0.0236125	2.49278	ENST00000307637 // C3AR1 // complement component 3a receptor 1 // 12p13.31 // 719 /// N
		---	17054203	0.044288	2.49878	---
		---	16971637	0.0118459	2.5009	---
	CLEC4D	NM_080387	16747969	0.0059899	2.509	NM_080387 // CLEC4D // C-type lectin domain family 4, member D // 12p13.31 // 338339 //
		---	16843998	0.048001	2.5725	---
		---	16651757	0.0234173	2.62112	---
	SLC25A37	ENST00000519973	17066897	0.0400727	2.86043	ENST00000519973 // SLC25A37 // solute carrier family 25 (mitochondrial iron transporter
	LINC00282	NR_027047	16779305	0.0376676	2.87121	NR_027047 // LINC00282 // long intergenic non-protein coding RNA 282 // 13q14.3 // 2835
		---	16700699	0.0331095	2.89472	---
	FAM129A	NM_052966	16697196	0.0243704	2.94755	NM_052966 // FAM129A // family with sequence similarity 129, member A // 1q25 // 116496
	GRAMD1A	NM_020895	16860834	0.046556	3.04016	NM_020895 // GRAMD1A // GRAM domain containing 1A // 19q13.13 // 57655 /// NM_001136199
	P2RY14	NM_001081455	16960560	0.00808878	3.04194	NM_001081455 // P2RY14 // purinergic receptor P2Y, G-protein coupled, 14 // 3q24-q25.1
	DMBT1	NM_007329	16710138	0.00199389	3.08313	NM_007329 // DMBT1 // deleted in malignant brain tumors 1 // 10q26.13 // 1755 /// NM_01
	LRRK2	NM_198578	16749939	0.0477378	3.1798	NM_198578 // LRRK2 // leucine-rich repeat kinase 2 // 12q12 // 120892 /// ENST000002989
	SLC6A6	NM_003043	16937943	0.0406941	3.19775	NM_003043 // SLC6A6 // solute carrier family 6 (neurotransmitter transporter, taurine),
	LOC100653348	ENST00000563357	16822242	0.0054698	3.22499	ENST00000563357 // LOC100653348 // uncharacterized LOC100653348 // --- // 100653348 ///
		---	16702208	0.0362002	3.75723	---
	TLR2	NM_003264	16971631	0.00291067	3.84762	NM_003264 // TLR2 // toll-like receptor 2 // 4q32 // 7097 /// ENST00000260010 // TLR2 /
	KCNJ2	NM_000891	16837391	0.0149398	4.34429	NM_000891 // KCNJ2 // potassium inwardly-rectifying channel, subfamily J, member 2 // 1
		---	16716324	0.0493869	5.27929	---
	CASP14	NM_012114	16859090	0.0140813	5.29029	NM_012114 // CASP14 // caspase 14, apoptosis-related cysteine peptidase // 19p13.1 // 2
	CASP5	NM_004347	16743874	0.0246108	7.58654	NM_004347 // CASP5 // caspase 5, apoptosis-related cysteine peptidase // 11q22.2-q22.3
	TNFAIP6	NM_007115	16886491	0.0439781	8.14018	NM_007115 // TNFAIP6 // tumor necrosis factor, alpha-induced protein 6 // 2q23.3 // 713
	CR1	NM_000573	16676819	0.0227562	10.3619	NM_000573 // CR1 // complement component (3b/4b) receptor 1 (Knops blood group) // 1q32
	Table S2B. Genes significantly differentially regulated by placebo treatment.
	Gene Symbol	RefSeq	Transcript Cluster ID	p-value	Fold Change by placebo	Gene Information
		---	16956958	0.0246043	-4.01562	---
	SLC14A1	NM_001146037	16852179	0.0414689	-3.76952	NM_001146037 // SLC14A1 // solute carrier family 14 (urea transporter), member 1 (Kidd
		---	16658943	0.00344072	-3.61684	---
		---	16794147	0.0355605	-3.29675	---
	DSG4	NM_177986	16851727	0.04957	-3.07913	NM_177986 // DSG4 // desmoglein 4 // 18q12.1 // 147409 /// ENST00000308128 // DSG4 // d
	LOC100506966	XR_108881	17118329	0.018469	-3.07628	XR_108881 // LOC100506966 // uncharacterized LOC100506966 // --- // 100506966
		---	16656417	0.0185327	-3.04234	---
		---	16771491	0.028119	-2.95924	---
		---	16656595	0.00191308	-2.94025	---
	TNFSF15	NM_005118	17097643	0.0290918	-2.93151	NM_005118 // TNFSF15 // tumor necrosis factor (ligand) superfamily, member 15 // 9q32 /
	ST6GAL2-IT1	ENST00000446058	16901512	0.0499387	-2.88001	ENST00000446058 // ST6GAL2-IT1 // ST6GAL2 intronic transcript 1 (non-protein coding) //
		---	16654699	0.000335924	-2.82901	---
		---	16655881	0.0273471	-2.82367	---
	PIGR	NM_002644	16698718	0.00844836	-2.77917	NM_002644 // PIGR // polymeric immunoglobulin receptor // 1q31-q41 // 5284 /// ENST0000
		---	16655215	0.027914	-2.76727	---
	SPARCL1	NM_001128310	16977833	0.0368997	-2.75268	NM_001128310 // SPARCL1 // SPARC-like 1 (hevin) // 4q22.1 // 8404 /// ENST00000418378 /
	UPK3A	NM_006953	16931190	0.0332494	-2.71413	NM_006953 // UPK3A // uroplakin 3A // 22q13.31 // 7380 /// ENST00000216211 // UPK3A //
		---	16734646	0.0305322	-2.69503	---
	CYP4Z2P	NR_002788	16686734	0.0251218	-2.61231	NR_002788 // CYP4Z2P // cytochrome P450, family 4, subfamily Z, polypeptide 2 pseudogen
		---	16650175	0.00371066	-2.49713	---
		---	17072159	0.0348879	-2.48668	---
	GPNMB	ENST00000258733	17044253	0.0249254	-2.41825	ENST00000258733 // GPNMB // glycoprotein (transmembrane) nmb // 7p15 // 10457 /// NM_00
		---	16735323	0.0233797	-2.40367	---
	KGFLP2	NR_003670	17094233	0.0140277	-2.40138	NR_003670 // KGFLP2 // keratinocyte growth factor-like protein 2 // 9p12 // 654466
	LOC100506948	ENST00000547292	16798134	0.0334168	-2.39872	ENST00000547292 // LOC100506948 // uncharacterized LOC100506948 // --- // 100506948 ///
	PTPLAD1	NM_016395	16802106	0.0334915	-2.36699	NM_016395 // PTPLAD1 // protein tyrosine phosphatase-like A domain containing 1 // 15q2
		---	16715847	0.0119967	-2.34911	---
		---	16880235	0.0210825	-2.32527	---
		---	16656593	0.00182521	-2.32501	---
		---	16706424	0.0338091	-2.28732	---
		---	16809805	0.035436	-2.26878	---
		---	16654883	0.0131788	-2.24838	---
		---	16976891	0.00849586	-2.23445	---
		---	16842456	0.0355638	-2.19056	---
	ZNF704	NM_001033723	17078539	0.0413603	-2.17382	NM_001033723 // ZNF704 // zinc finger protein 704 // 8q21.13 // 619279 /// ENST00000327
	SNRPN	AF400488	16798244	0.0189251	-2.17186	AF400488 // SNRPN // small nuclear ribonucleoprotein polypeptide N // 15q11.2 // 6638 /
	PAR-SN	ENST00000551312	16798069	0.0327079	-2.17166	ENST00000551312 // PAR-SN // paternally expressed transcript PAR-SN // 15q11.2 // 34774
		---	16692785	0.00423554	-2.15377	---
	SNORD75	NR_003941	16696533	0.0414652	-2.14984	NR_003941 // SNORD75 // small nucleolar RNA, C/D box 75 // 1q25.1 // 692195
	SCCPDH	ENST00000366510	16679650	0.0366697	-2.13045	ENST00000366510 // SCCPDH // saccharopine dehydrogenase (putative) // 1q44 // 51097 ///
		---	16979618	0.0373919	-2.1221	---
		---	16788881	0.0395708	-2.11056	---
	N6AMT1	NR_047510	16924654	0.0194196	-2.08946	NR_047510 // N6AMT1 // N-6 adenine-specific DNA methyltransferase 1 (putative) // 21q21
		---	16654835	0.0093596	-2.06218	---
		---	16854241	0.0379879	-2.05808	---
		---	16654891	0.0111587	-2.05418	---
	SPRY2	NM_005842	16780069	0.0151244	-2.0502	NM_005842 // SPRY2 // sprouty homolog 2 (Drosophila) // 13q31.1 // 10253 /// ENST000003
		---	16986937	0.0283477	-2.03758	---
	PLEKHS1	NM_001193434	16709405	0.0255104	-2.03717	NM_001193434 // PLEKHS1 // pleckstrin homology domain containing, family S member 1 //
	IFT57	NM_018010	16957106	0.0464014	-2.02895	NM_018010 // IFT57 // intraflagellar transport 57 homolog (Chlamydomonas) // 3q13.13 //
	HOXB13	ENST00000290295	16846306	0.0239417	-2.01836	ENST00000290295 // HOXB13 // homeobox B13 // 17q21.2 // 10481 /// NM_006361 // HOXB13 /
		---	16901827	0.0433881	2.01402	---
		---	17118411	0.0142142	2.01928	---
		---	17118415	0.0142142	2.01928	---
		---	17123468	0.0109124	2.02251	---
		---	16769732	0.0266483	2.04539	---
	EPGN	NM_001013442	16967831	0.0232691	2.05461	NM_001013442 // EPGN // epithelial mitogen homolog (mouse) // 4q13.3 // 255324 /// ENST
	MAL	NM_002371	16882834	0.0073684	2.05919	NM_002371 // MAL // mal, T-cell differentiation protein // 2q11.1 // 4118 /// ENST00000
	NPEPPS	NM_006310	16835213	0.0441848	2.06595	NM_006310 // NPEPPS // aminopeptidase puromycin sensitive // 17q21 // 9520 /// BC065294
	ERV3-1	ENST00000528878	17058152	0.0172536	2.07493	ENST00000528878 // ERV3-1 // endogenous retrovirus group 3, member 1 // 7q11.2 // 2086
		---	17122656	0.00603071	2.07939	---
	LMO7	NM_005358	16775434	0.0375367	2.09669	NM_005358 // LMO7 // LIM domain 7 // 13q22.2 // 4008 /// ENST00000341547 // LMO7 // LIM
		---	17121510	0.032825	2.12061	---
	DUSP1	NM_004417	17002846	0.0410672	2.13716	NM_004417 // DUSP1 // dual specificity phosphatase 1 // 5q34 // 1843 /// ENST0000023922
	CDRT1	ENST00000455584	16841660	0.014911	2.14433	ENST00000455584 // CDRT1 // CMT1A duplicated region transcript 1 // 17p12 // 374286
		---	17044644	0.0464912	2.14569	---
	ZFP36	NM_003407	16861997	0.035072	2.15443	NM_003407 // ZFP36 // zinc finger protein 36, C3H type, homolog (mouse) // 19q13.1 // 7
		---	17120158	0.0186612	2.15731	---
	MIR4266	NR_036224	16901591	0.0211604	2.18165	NR_036224 // MIR4266 // microRNA 4266 // --- // 100423027
	DGAT2	NM_032564	16729168	0.0276304	2.18448	NM_032564 // DGAT2 // diacylglycerol O-acyltransferase 2 // 11q13.5 // 84649 /// ENST00
	IGHM	AK097859	16797555	0.00987733	2.18907	AK097859 // IGHM // immunoglobulin heavy constant mu // 14q32.33 // 3507 /// AK128664 /
		---	16651973	0.0380427	2.19708	---
		---	16652637	0.0380427	2.19708	---
	PRSS22	NM_022119	16823215	0.0301404	2.19949	NM_022119 // PRSS22 // protease, serine, 22 // 16p13.3 // 64063 /// ENST00000161006 //
		---	16656281	0.00603233	2.21446	---
		---	16789605	0.01342	2.22644	---
		---	17122712	0.0342791	2.23699	---
		---	17124376	0.014474	2.24675	---
		---	16657069	0.0390752	2.2701	---
		---	16722212	0.0352654	2.27833	---
		---	17121878	0.0246988	2.28288	---
	S100A7	ENST00000368722	16693427	0.000149473	2.29916	ENST00000368722 // S100A7 // S100 calcium binding protein A7 // 1q21 // 6278 /// NM_002
	ADAMTSL4	ENST00000369038	16670599	0.048408	2.30119	ENST00000369038 // ADAMTSL4 // ADAMTS-like 4 // 1q21.3 // 54507 /// NM_019032 // ADAMTS
		---	16851254	0.0122128	2.34674	---
		---	16989445	0.0454474	2.37154	---
	RHCG	NM_016321	16813112	0.0393451	2.37664	NM_016321 // RHCG // Rh family, C glycoprotein // 15q25 // 51458 /// ENST00000268122 //
		---	17125130	0.0400023	2.37936	---
	SPNS2	NM_001124758	16829801	0.0435977	2.38891	NM_001124758 // SPNS2 // spinster homolog 2 (Drosophila) // 17p13.2 // 124976 /// ENST0
	ARHGAP40	NM_001164431	16913627	0.0327653	2.38955	NM_001164431 // ARHGAP40 // Rho GTPase activating protein 40 // 20q11.23 // 343578 ///
		---	17125246	0.0207577	2.40219	---
	SYT14L	NR_027094	16976480	0.00453191	2.41354	NR_027094 // SYT14L // synaptotagmin XIV-like // 4q13.2 // 401135 /// AY954513 // SYT14
	GPX3	NM_002084	16991192	0.0127008	2.42568	NM_002084 // GPX3 // glutathione peroxidase 3 (plasma) // 5q23 // 2878 /// ENST00000388
	LINC00551	NR_051977	16776323	0.00263072	2.43688	NR_051977 // LINC00551 // long intergenic non-protein coding RNA 551 // 13q33.3 // 2834
	IL1RN	NM_173842	16884629	0.0335527	2.44862	NM_173842 // IL1RN // interleukin 1 receptor antagonist // 2q14.2 // 3557 /// NM_173843
		---	17123366	0.00734494	2.47128	---
	KLK5	NM_012427	16874683	0.0499089	2.47386	NM_012427 // KLK5 // kallikrein-related peptidase 5 // 19q13.33 // 25818 /// ENST000003
	MYEOV	NM_138768	16728227	0.0390792	2.48053	NM_138768 // MYEOV // myeloma overexpressed (in a subset of t(11;14) positive multiple
	LIPK	ENST00000404190	16707085	0.0412539	2.48746	ENST00000404190 // LIPK // lipase, family member K // 10q23.31 // 643414 /// NM_0010805
		---	16655831	0.0369754	2.48771	---
		---	17125288	0.00671353	2.49399	---
		---	16872223	0.0488189	2.50438	---
	DUSP4	NM_057158	17075973	0.04335	2.54113	NM_057158 // DUSP4 // dual specificity phosphatase 4 // 8p12-p11 // 1846 /// NM_001394
	MXD1	NM_002357	16881138	0.0235432	2.56058	NM_002357 // MXD1 // MAX dimerization protein 1 // 2p13-p12 // 4084 /// NM_001202513 //
		---	17122852	0.0340035	2.56988	---
	CYP4F30P	NR_023391	16885619	0.0109183	2.63341	NR_023391 // CYP4F30P // cytochrome P450, family 4, subfamily F, polypeptide 30, pseudo
		---	16934243	0.0150441	2.64762	---
	DMKN	NM_001126056	16871359	0.0378132	2.65797	NM_001126056 // DMKN // dermokine // 19q13.12 // 93099 /// NM_033317 // DMKN // dermoki
	ATP6V0A4	NM_020632	17063366	0.0316692	2.66686	NM_020632 // ATP6V0A4 // ATPase, H+ transporting, lysosomal V0 subunit a4 // 7q34 // 50
	EMP1	NM_001423	16748590	0.0115076	2.70201	NM_001423 // EMP1 // epithelial membrane protein 1 // 12p12.3 // 2012 /// ENST000002569
		---	17122846	0.0213129	2.707	---
		---	16900242	0.00907375	2.73025	---
	KLK8	NM_144505	16874713	0.0260939	2.76104	NM_144505 // KLK8 // kallikrein-related peptidase 8 // 19q13 // 11202 /// ENST000003918
	CYP4F22	NM_173483	16859117	0.0167297	2.80163	NM_173483 // CYP4F22 // cytochrome P450, family 4, subfamily F, polypeptide 22 // 19p13
		---	16650925	0.0216029	2.81686	---
		---	16887256	0.0495057	2.97153	---
	HCG22	NR_003948	17035340	0.0366047	2.97434	NR_003948 // HCG22 // HLA complex group 22 (non-protein coding) // 6p21.33 // 285834 //
		---	17094313	0.00483417	2.98298	---
		---	16775498	0.0405937	2.99275	---
	ANKRD20A8P	NR_003366	16900225	0.0057985	2.99625	NR_003366 // ANKRD20A8P // ankyrin repeat domain 20 family, member A8, pseudogene // 2q
		---	17085217	0.0057985	2.99625	---
		---	17085489	0.0057985	2.99625	---
	ANKRD20A4	ENST00000427650	17085543	0.0057985	2.99625	ENST00000427650 // ANKRD20A4 // ankyrin repeat domain 20 family, member A4 // 9q21.11 /
		---	17094284	0.0057985	2.99625	---
	CNFN	NM_032488	16872777	0.0111107	2.99883	NM_032488 // CNFN // cornifelin // 19q13.2 // 84518 /// ENST00000222032 // CNFN // corn
	HCG22	NR_003948	17026244	0.042476	3.06086	NR_003948 // HCG22 // HLA complex group 22 (non-protein coding) // 6p21.33 // 285834 //
	HCG22	NR_003948	17030544	0.042476	3.06086	NR_003948 // HCG22 // HLA complex group 22 (non-protein coding) // 6p21.33 // 285834 //
	HCG22	NR_003948	17033249	0.042476	3.06086	NR_003948 // HCG22 // HLA complex group 22 (non-protein coding) // 6p21.33 // 285834 //
		---	17089365	0.023139	3.07788	---
		---	17100729	0.00212238	3.09927	---
		---	16657133	0.016528	3.11686	---
		---	16651847	0.00840964	3.13493	---
	SMC4	ENST00000357388	16947556	0.0406022	3.21576	ENST00000357388 // SMC4 // structural maintenance of chromosomes 4 // 3q26.1 // 10051 /
	C21orf15	BX648100	16924176	0.00658438	3.25845	BX648100 // C21orf15 // chromosome 21 open reading frame 15 // 21q11 // 54094 /// ENST0
		---	17122850	0.00369221	3.28995	---
	SPINK5	NM_001127698	16990718	0.0406143	3.29896	NM_001127698 // SPINK5 // serine peptidase inhibitor, Kazal type 5 // 5q32 // 11005 ///
	FAM83D	NM_030919	16913681	0.0194152	3.29977	NM_030919 // FAM83D // family with sequence similarity 83, member D // 20q11.22-q12 //
		---	17125794	0.00108238	3.31143	---
	HCG22	NR_003948	17006546	0.0214699	3.43011	NR_003948 // HCG22 // HLA complex group 22 (non-protein coding) // 6p21.33 // 285834 //
		---	16873990	0.0339808	3.44417	---
		---	16924190	0.0132056	3.44555	---
	HCG22	NR_003948	17027695	0.0210206	3.45814	NR_003948 // HCG22 // HLA complex group 22 (non-protein coding) // 6p21.33 // 285834 //
	LPIN1	NM_001261427	16877225	0.0442211	3.59792	NM_001261427 // LPIN1 // lipin 1 // 2p25.1 // 23175 /// NM_001261428 // LPIN1 // lipin
		---	17123370	0.0329518	3.60064	---
	ECM1	NM_004425	16670574	0.0278674	3.69613	NM_004425 // ECM1 // extracellular matrix protein 1 // 1q21 // 1893 /// NM_001202858 //
	EREG	NM_001432	16967843	0.0247282	3.74507	NM_001432 // EREG // epiregulin // 4q13.3 // 2069 /// ENST00000244869 // EREG // epireg
	MUC22	NM_001198815	17033246	0.0387345	3.83139	NM_001198815 // MUC22 // mucin 22 // 6p21.33 // 100507679 /// ENST00000561890 // MUC22
	MUC22	NM_001198815	17035337	0.0387345	3.83139	NM_001198815 // MUC22 // mucin 22 // 6p21.33 // 100507679 /// ENST00000561890 // MUC22
		---	17122912	0.00599152	3.83697	---
	PI3	ENST00000243924	16914171	0.00677415	3.89021	ENST00000243924 // PI3 // peptidase inhibitor 3, skin-derived // 20q13.12 // 5266 /// N
	TMPRSS11F	ENST00000356291	16976468	0.00902358	3.89309	ENST00000356291 // TMPRSS11F // transmembrane protease, serine 11F // 4q13.2 // 389208
	CRNN	NM_016190	16693323	0.0496544	3.89944	NM_016190 // CRNN // cornulin // 1q21 // 49860 /// ENST00000271835 // CRNN // cornulin
	MUC22	NM_001198815	17026241	0.0345837	3.89947	NM_001198815 // MUC22 // mucin 22 // 6p21.33 // 100507679 /// ENST00000561890 // MUC22
	MUC22	NM_001198815	17030541	0.0345837	3.89947	NM_001198815 // MUC22 // mucin 22 // 6p21.33 // 100507679 /// ENST00000561890 // MUC22
	MUC22	NM_001198815	17038025	0.0345837	3.89947	NM_001198815 // MUC22 // mucin 22 // 6p21.33 // 100507679 /// ENST00000561890 // MUC22
	MUC22	NM_001198815	17040622	0.034716	3.95584	NM_001198815 // MUC22 // mucin 22 // 6p21.33 // 100507679 /// ENST00000561890 // MUC22
	ERO1L	ENST00000395686	16793024	0.0398324	3.98945	ENST00000395686 // ERO1L // ERO1-like (S. cerevisiae) // 14q22.1 // 30001 /// NM_014584
	MUC22	NM_001198815	17027692	0.0290261	3.98986	NM_001198815 // MUC22 // mucin 22 // 6p21.33 // 100507679 /// ENST00000561890 // MUC22
	VSIG10L	NM_001163922	16874798	0.0431827	4.1152	NM_001163922 // VSIG10L // V-set and immunoglobulin domain containing 10 like // 19q13.
		---	16851249	0.0312837	4.15495	---
	ARHGAP10	ENST00000336498	16971308	0.0495053	4.24008	ENST00000336498 // ARHGAP10 // Rho GTPase activating protein 10 // 4q31.23 // 79658 ///
	MUC22	NM_001198815	17006541	0.0302329	4.25107	NM_001198815 // MUC22 // mucin 22 // 6p21.33 // 100507679 /// ENST00000561890 // MUC22
	KLK12	NM_145894	16874751	0.00261895	4.32347	NM_145894 // KLK12 // kallikrein-related peptidase 12 // 19q13.33 // 43849 /// ENST0000
	HEPHL1	NM_001098672	16730157	0.0203963	4.3429	NM_001098672 // HEPHL1 // hephaestin-like 1 // 11q21 // 341208 /// ENST00000315765 // H
	CRCT1	ENST00000368790	16671023	0.0150493	4.40418	ENST00000368790 // CRCT1 // cysteine-rich C-terminal 1 // 1q21 // 54544 /// NM_019060 /
	CRISP3	NM_006061	17019877	0.0236899	4.43128	NM_006061 // CRISP3 // cysteine-rich secretory protein 3 // 6p12.3 // 10321 /// NM_0011
	KLK6	NM_002774	16874693	0.0164103	4.45579	NM_002774 // KLK6 // kallikrein-related peptidase 6 // 19q13.3 // 5653 /// ENST00000310
		---	16851247	0.0128132	4.55633	---
	LOC441178	AL832737	17025738	0.0443538	4.61642	AL832737 // LOC441178 // uncharacterized LOC441178 // 6q27 // 441178 /// AK056600 // LO
		---	17104663	0.0378902	4.62714	---
	SPRR1A	NM_001199828	16671104	0.00360081	4.65655	NM_001199828 // SPRR1A // small proline-rich protein 1A // 1q21-q22 // 6698 /// NM_0059
	DHRS9	NM_005771	16887237	0.0484703	4.73909	NM_005771 // DHRS9 // dehydrogenase/reductase (SDR family) member 9 // 2q31.1 // 10170
	KRT78	NM_173352	16765116	0.033332	4.8389	NM_173352 // KRT78 // keratin 78 // 12q13.13 // 196374 /// ENST00000304620 // KRT78 //
	MIR15B	NR_029663	16947603	0.00372961	4.84526	NR_029663 // MIR15B // microRNA 15b // 3q25.33 // 406949
	IL36A	ENST00000259211	16884602	0.0456141	4.89454	ENST00000259211 // IL36A // interleukin 36, alpha // 2q12-q14.1 // 27179 /// NM_014440
	SLURP1	NM_020427	17081945	0.0363725	5.2615	NM_020427 // SLURP1 // secreted LY6/PLAUR domain containing 1 // 8q24.3 // 57152 /// EN
	ANKRD20A5P	NR_040113	16851230	0.0194868	5.77581	NR_040113 // ANKRD20A5P // ankyrin repeat domain 20 family, member A5, pseudogene // 18
	GYS2	NM_021957	16762107	0.0444542	6.23277	NM_021957 // GYS2 // glycogen synthase 2 (liver) // 12p12.2 // 2998 /// ENST00000261195
	SBSN	NM_001166034	16871403	5.12305e-07	6.25881	NM_001166034 // SBSN // suprabasin // 19q13.13 // 374897 /// ENST00000452271 // SBSN //
	ALOX12	NM_000697	16830238	0.0492739	6.38605	NM_000697 // ALOX12 // arachidonate 12-lipoxygenase // 17p13.1 // 239 /// ENST000002515
	TMPRSS11B	ENST00000332644	16976488	0.0224658	6.81026	ENST00000332644 // TMPRSS11B // transmembrane protease, serine 11B // 4q13.2 // 132724
	SPINK7	ENST00000274565	16990787	6.26806e-05	7.81743	ENST00000274565 // SPINK7 // serine peptidase inhibitor, Kazal type 7 (putative) // 5q3
