# Supplementary material for: A Systems Biology Approach Investigating the Effect of Probiotics on the Vaginal Microbiome and Host Responses in a Double Blind, Placebo-Controlled Clinical Trial of Post-Menopausal Women
Source: PLoS One. 2014 Aug 15;9(8):e104511. doi: 10.1371/journal.pone.0104511 (PMC4134203; doi:10.1371/journal.pone.0104511)
Supplement: Table S3 — Nucleotide barcodes for participant sample 16S rRNA sequencing. (XLSX) [file pone.0104511.s011.xlsx]

## Sheet: meta_barcodes.txt
#SampleID	run1_barcode_seq	run2_barcode_seq	run3_barcode_id
V1_01	TATCG	NA	TATCG
V2_01	TAGAC	NA	NA
V3_01	TGCAT	NA	NA
V4_01	ATGAG	NA	AAGAGA
V5_01	ACAGT	NA	NA
V6_01	AGATG	NA	ACTTAC
V1_10	CACGG	NA	NA
V2_10	CATAG	NA	NA
V3_10	CACAT	NA	NA
V4_10	CGATC	NA	NA
V5_10	CGCAA	NA	NA
V6_10	CTAGAA	NA	NA
V7_10	GCTTA	NA	NA
V8_10	GATCT	NA	NA
V4_21	NA	CGCAA	ACGAC
V1_12	GTATC	NA	CACGG
V2_12	AGCCTG	NA	NA
V3_12	GCATG	NA	CATAG
V4_12	GTAGA	NA	NA
V5_12	CTTATG	NA	TTAAGG
V6_12	CTCCAG	NA	CCTAT
V7_12	CATCTT	NA	NA
V8_12	TGGCT	NA	ACATTG
V1_14	TGATA	NA	GTATC
V2_14	TCAGC	NA	NA
V3_14	TTAAGG	NA	GCGAT
V4_14	TTCAAC	NA	NA
V5_14	TTCCGT	NA	NA
V6_14	NA	NA	NA
V7_14	TTCGCA	NA	NA
V8_14	TTGTGA	NA	NA
V1_15	TTGACT	NA	NA
V2_15	TATAGC	NA	NA
V3_15	TACCAA	NA	NA
V4_15	TCTACA	NA	NA
V5_15	TCTCGG	NA	NA
V6_15	NA	NA	NA
V1_16	NA	TAGAC	TGATA
V2_16	NA	TGCAT	NA
V3_16	NA	ATGAG	TCAGC
V4_16	NA	ACAGT	AACTC
V5_16	NA	AGATG	TCTACA
V6_16	NA	CTCAC	ATCCT
V7_16	NA	CTGTA	GTAGA
V8_16	NA	CGTGA	NA
V1_17	NA	CGACT	TATAGC
V2_17	NA	AGAAGT	NA
V3_17	NA	CCTAT	NA
V4_17	NA	TTACC	NA
V5_17	NA	TTCTG	NA
V6_17	NA	TTGGT	NA
V7_17	NA	TCTTC	NA
V8_17	NA	TCAAG	NA
V1_18	NA	TCCGA	TGTGCC
V2_18	NA	ATTGC	NA
V3_18	NA	ATCCT	NA
V4_18	NA	AAGCA	NA
V5_18	NA	GTTCA	NA
V6_18	NA	GACAA	NA
V7_18	NA	GAGTT	NA
V8_18	NA	GGTAC	NA
V1_19	NA	CTAGG	NA
V2_19	NA	CATGAC	NA
V3_19	NA	AGCTA	TACCAA
V4_19	NA	ATACG	NA
V5_19	NA	ACCAT	TGCACG
V6_19	NA	AGGTC	AGCTA
V7_19	NA	ACGCG	TTCAAC
V8_19	NA	CACGG	AGAAGT
V1_21	NA	CATAG	AACACT
V2_21	NA	CAAGTG	NA
V3_21	NA	CGATC	TGACAG
V5_21	NA	CCTTGA	NA
V6_21	NA	GCTTA	CGATC
V7_21	NA	GATCT	TCTCGG
V8_21	NA	GTATC	CAAGTG
V1_22	NA	GCGAT	ACGGTA
V2_22	NA	GCATG	TCCGA
V1_04	CTCAC	NA	CGTGA
V2_04	CTGTA	NA	NA
V3_04	CGTGA	NA	NA
V4_04	CGACT	NA	AGTTGG
V5_04	AACTC	NA	NA
V6_04	CCTAT	NA	GATCT
V1_05	TTACC	NA	NA
V2_05	TTCTG	NA	CTCCAG
V3_05	TTGGT	NA	NA
V4_05	TCTTC	NA	CATCTT
V5_05	TCAAG	NA	CACAT
V6_05	TCCGA	NA	CATGAC
V7_05	ATTGC	NA	NA
V8_05	ATCCT	NA	ATTCTC
V1_07	AAGCA	NA	TCAAG
V2_07	GTTCA	NA	TAGAC
V3_07	GACAA	NA	NA
V4_07	GAGTT	NA	NA
V5_07	GGTAC	NA	NA
V6_07	TCTGAT	NA	NA
V7_07	TCATGT	NA	NA
V8_07	CTAGG	NA	NA
V1_09	ACGAC	NA	GGTAC
V2_09	AGCTA	NA	CGACT
V3_09	ATACG	NA	CTAGG
V4_09	CTACGC	NA	NA
V5_09	AGGTC	NA	GCATG
V6_09	ACGCG	NA	ATGAG
Control	NA	NA	ACGCG
